# Supplementary material for: Gut probiotic bacteria of Barbonymus gonionotus improve growth, hematological parameters and reproductive performances of the host
Source: Sci Rep. 2021 May 21;11:10692. doi: 10.1038/s41598-021-90158-x (PMC8140159; doi:10.1038/s41598-021-90158-x)
Supplement: Supplementary file 2 — Supplementary Information 2. [file 41598_2021_90158_MOESM2_ESM.xlsx]

## Sheet: Read Me
Gut Probiotic Bacteria of Barbonymus gonionotus Improve Growth, Hematological Parameters and Reproductive Performances of the Host
Mohammad Abdus Salam, Md. Ariful Islam, Sulav Indra Paul, Md. Mahbubur Rahman, Mohammad Lutfar Rahman, Fatama Islam, Ashikur Rahman, Dinesh Chandra Shaha, Md Shah Alam & Tofazzal Islam
Sheet details
Sheet name	Description
FASTA	This sheet includes all the FASTA sequences used in phylogenetic relationship study
Consortium	This sheet includes the consortium effects of five probiotic bacteria on weight gain (g) of B. gonionotusat different sampling times during the experiment
Individual	This sheet includes the individual effects of five probiotic bacteria on weight gain (g) of B. gonionotus at different sampling times during the experiment
Survival	This sheet includes the effects of probiotic on the survival rate of B. gonionotus
Histology	This sheet includes the effects of consortium and individual probiotics on the length of intestinal villi of exterimental B. gonionotus
LAB	This sheet includes the total bacteria and lactic acid bacterial counts (log CFU/g) of the gut of B. gonionotus
Hematology-1	This sheet includes the consortium probiotic effects on hematological parameters of experimental B. gonionotus
Hematology-2	This sheet includes the individual probiotic effects on hematological parameters of experimental B. gonionotus
Reproduction-1	This sheet includes the individual probiotic effects on reproductive performances of experimental B. gonionotus
Reproduction-2	This sheet includes the consortium probiotic effects on reproductive performances of experimental B. gonionotus

## Sheet: FASTA
All the FASTA sequences used in phylogenetic relationship study
>MK660187.1 Enterococcus xiangfangensis strain GFB1 16S ribosomal RNA gene, partial sequence
AGTAACACGTGGGTAACCTGCCCATCAGAAGGGGATAACACTTGGAAACAGGTGCTAATACCGTATAACA
AGTAAAACCGCATGGTTTTACTTTGAAAGGCGCTTTTGCGTCACTGATGGATGGACCCGCGGTGCATTAG
CTAGTTGGTGAGGTAACGGCTCACCAAGGCAACGATGCATAGCCGACCTGAGAGGGTGATCGGCCACATT
GGGACTGAGACACGGCCCAAACTCCTACGGGAGGCAGCAGTAGGGAATCTTCGGCAATGGACGAAAGTCT
GACCGAGCAACGCCGCGTGAGTGAAGAAGGTTTTCGGATCGTAAAACTCTGTTGTTAGAGAAGAACAAGG
ATGAGAGTAAAAAGTTCATCCCTTGACGGTATCTAACCAGAAAGCCACGGCTAACTACGTGCCAGCAGCC
GCGGTAATACGTAGGTGGCAAGCGTTGTCCGGATTTATTGGGCGTAAAGCGAGCGCAGGCGGTTTCTTAA
GTCTGATGTGAAAGCCCCCGGCTCAACCGGGGAGGGTCATTGGAAACTGGGAAACTTGAGTGCAGAAGAG
GAGAGTGGAATTCCATGTGTAGCGGTGAAATGCGTAGATATATGGAGGAACACCAGTGGCGAAGGCGGCT
CTCTGGTCTGTAACTGACGCTGAGGCTCGAAAGCGTGGGGAGCAAACAGGATTAGATACCCTGGTAGTCC
ACGCCGTAAACGATGAGTGCTAAGTGTTGGAGGGTTTCCGCCCTTCAGTGCTGCAGCTAACGCATTAAGC
ACTCCGCCTGGGGAGTACGACCGCAAGGTTGAAACTCAAAGGAATTGACGGGGGCCCGCACAAGCGGTGG
AGCATGTGGTTTAATTCGAAGCAACGCGAAGAACCTTACCAGGTCTTGACATCCTTTGACCACTCTAGAG
ATAGAGCTTCCCCTTCGGGGGCAAAGTGACAGGTGGTGCATGGTTGTCGTCAGCTCGTGTCGTGAGATGT
TGGGTTAAGTCCCGCAACGAGCGCAACCCTTATTGTTAGTTGCCATCATTTAGTTGGGCACTCTAGCGAG
ACTGCCGGTGACAAACCGGAGGAAGGTGGGGATGACGTCAAATCATCATGCCCCTTATGACCTGGGCTAC
ACACGTGCTACAATGGGAAGTACAACGAGTCGCGAAGTCGCGAGGCTAAGCTAATCTCTTAAAGCTTCTC
TCAGTTCGGATTGTAGGCTGCAACTCGCCTACATGAAGCCGGAATCGCTAGTAATCGCGGATCAGCACGC
CGCGGTGAATACGTTCCCGGGCCTTGTA
>MK660190.1 Pseudomonas stutzeri strain GFB2 16S ribosomal RNA gene, partial sequence
GTTGACGGGTGAGTAATGCCTAGGAATCTGCCTGGTAGTGGGGGACAACGTTTCGAAAGGAACGCTAATA
CCGCATACGTCCTACGGGAGAAAGTGGGGGATCTTCGGACCTCACGCTATCAGATGAGCCTAGGTCGGAT
TAGCTAGTTGGTGAGGTAAAGGCTCACCAAGGCGACGATCCGTAACTGGTCTGAGAGGATGATCAGTCAC
ACTGGAACTGAGACACGGTCCAGACTCCTACGGGAGGCAGCAGTGGGGAATATTGGACAATGGGCGAAAG
CCTGATCCAGCCATGCCGCGTGTGTGAAGAAGGTCTTCGGATTGTAAAGCACTTTAAGTTGGGAGGAAGG
GCAGTAAGTTAATACCTTGCTGTTTTGACGTTACCAACAGAATAAGCACCGGCTAACTTCGTGCCAGCAG
CCGCGGTAATACGAAGGGTGCAAGCGTTAATCGGAATTACTGGGCGTAAAGCGCGCGTAGGTGGTTCGTT
AAGTTGGATGTGAAAGCCCCGGGCTCAACCTGGGAACTGCATCCAAAACTGGCGAGCTAGAGTATGGCAG
AGGGTGGTGGAATTTCCTGTGTAGCGGTGAAATGCGTAGATATAGGAAGGAACACCAGTGGCGAAGGCGA
CCACCTGGGCTAATACTGACACTGAGGTGCGAAAGCGTGGGGAGCAAACATGATTAGATACCCTGGTAGT
CCACGCCGTAAACGATGTCGACTAGCCGTTGGGATCCTTGAGATCTTAGTGGCGCAGCTAACGCATTAAG
TCGACCGCCTGGGGAGTACGGCCGCAAGGTTAAAACTCAAATGAATTGACGGGGGCCCGCACAAGCGGTG
GAGCATGTGGTTTAATTCGAAGCAACGCGAAGAACCTTACCAGGCCTTGACATGCAGAGAACTTTCCAGA
GATGGATTGGTGCCTTCGGGAACTCTGACACAGGTGCTGCATGGCTGTCGTCAGCTCGTGTCGTGAGATG
TTGGGTTAAGTCCCGTAACGAGCGCAACCCTTGTCCTTAGTTACCAGCACGTTAAGGTGGGCACTCTAAG
GAGACTGCCGGTGACAAACCGGAGGAAGGTGGGGATGACGTCAAGTCATCATGGCCCTTACGGCCTGGGC
TACACACGTGCTACAATGGTCGGTACAAAGGGTTGCCAAGCCGCGAGGTGGAGCTAATCCCATAAAACCG
ATCGTAGTCCGGATCGCAGCAACT
>MK660197.1 Bacillus subtilis strain GFB3 16S ribosomal RNA gene, partial sequence
GCTATGCGGTCTATCTGTTGTTCGAGCGGACAGATGGGAGCTTGCTCCCTGATGTTAGCGGCGGACGGGT
GACAAACACGTGGGTAACCTGCCTGTAAGACTGGGATAACTCCGGGAAACCGGGGCTAATACCGGATGGT
TGTTTGAACCGCATGGTTCAAACATAAAAGGTGGCTTCGGCTACCACTTACAGATGGACCCGCGGCGCAT
TAGCTAGTTGGTGAGGTAACGGCTCACCAAGGCAACGATGCGTAGCCGACCTGAGAGGGTGATCGGCCAC
ACTGGTACTGAGACACGGCCCATACTCCTACGGTAGGCAGCACTAGGGAATCTTCCGTAATGGACAAAAG
TCTGACTAATCAACTCCGCGTGAGTGATGAAGGTTTTCGGATCGTAAAGCTCTGTTGTTAGGGAAGAACA
AGTACCGTTCGAATAGGGCGGTACCTTGACGGTACCTAACCAGAAAGCCACGGCTAACTACGTGCCAGCA
GCCGCGGTAATACGTAGGTGGCAAGCGTTGTCCGGAATTATTGGGCGTAAAGGGCTCGCAGGCGGTTTCT
TAAGTCTGATGTGAAAGCCCCCGGCTCAACCGGGGAGGGTCATTGGAAACTGGGGAACTTGAGTGCAGAA
GAGGAGAGTGGAATTCCACGTGTAGCGGTGAAATGCGTAGAGATGTGGAGGAACACCAGTGGCGAAGGCG
ACTCTCTGGTCTGTAACTGACGCTGAGGAGCGAAAGCGTGGGGAGCGAACAGGATTAGATACCCTGGTAG
TCCACGCCGTAAACGATGAGTGCTAAGTGTTAGGGGGTTTCCGCCCCTTAGTGCTGCAGCTAACGCATTA
AGCACTCCGCCTGGGGAGTACGGTCGCAAGACTGAAACTCAAAGGAATTGACGGGGGCCCGCACAAGCGG
TGGAGCATGTGGTTTAATTCGAAGCAACGCGAAGAACCTTACCAGGTCTTGACATCCTCTGACAATCCTA
GAGATAGGACGTCCCCTTCGGGGGCAGAGTGACAGGTGGTGCATGGTTGTCGTCAGCTCGTGTCGTGAGA
TGTTGGGTTAAGTCCCGCAACGAGCGCAACCCTTGATCTTAGTTGCCAGCATTCAGTTGGGCACTCTAAG
GTGACTGCCGGTGACAAACCGGAGGAAGGTGGGGATGACGTCAAATCATCATGCCCCTTATGACCTGGGC
TACACACGTGCTACAATGGACAGAACAAAGGGCAGCGAAACCGCGAGGTTAAGCCAATCCCACAAATCTG
TTCTCAGTTCGGATCGCAGTCTGCAACTCGACTGCGTGAAGCTGGAATCGCTAGTAATCGCGGATCAGCA
TGCCGCGGTGAATACGTTCCCGGGCCTTGTACACACCGCCCGTCACACCACGAGAGTTTTTAACACCCGA
AGTCGGTGAGGTAAGTAGTAGGAACCAAGCCCAGTCG
>MK660216.1 Citrobacter freundii strain GFB4 16S ribosomal RNA gene, partial sequence
TGCAAGTCGAACGGTAGCACAGAGGAGCTTGCTCCTCGGGTGACGAGTGGCGGACGGGTGAGTAATGTCT
GGGAAACTGCCCGATGGAGGGGGATAACTACTGGAAACGGTAGCTAATACCGCATAACGTCGCAAGACCA
AAGAGGGGGACCTTCGGGCCTCTTGCCATCGGATGTGCCCAGATGGGATTAGCTAGTAGGTGGGGTAACG
GCTCACCTAGGCGACGATCCCTAGCTGGTCTGAGAGGATGACCAGCCACACTGGAACTGAGACACGGTCC
AGACTCCTACGGGAGGCAGCAGTGGGGAATATTGCACAATGGGCGCAAGCCTGATGCAGCCATGCCGCGT
GTATGAAGAAGGCCTTCGGGTTGTAAAGTACTTTCAGCGAGGAGGAAGGCGTTGTGGTTAATAACCGCAG
CGATTGACGTTACTCGCAGAAGAAGCACCGGCTAACTCCGTGCCAGCAGCCGCGGTAATACGGAGGGTGC
AAGCGTTAATCGGAATTACTGGGCGTAAAGCGCACGCAGGCGGTCTGTCAAGTCGGATGTGAAATCCCCG
GGCTCAACCTGGGAACTGCATCCGAAACTGGCAGGCTAGAGTCTTGTAGAGGGGGGTAGAATTCCAGGTG
TAGCGGTGAAATGCGTAGAGATCTGGAGGAATACCGGTGGCGAAGGCGGCCCCCTGGACAAAGACTGACG
CTCAGGTGCGAAAGCGTGGGGAGCAAACAGGATTAGATACCCTGGTAGTCCACGCCGTAAACGATGTCGA
CTTGGAGGTTGTGCCCTTGAGGCGTGGCTTCCGGAGCTAACGCGTTAAGTCGACCGCCTGGGGAGTACGG
CCGCAAGGTTAAAACTCAAATGAATTGACGGGGGCCCGCACAAGCGGTGGAGCATGTGGTTTAATTCGAT
GCAACGCGAAGAACCTTACCTACTCTTGACATCCAGAGAACTTAGCAGAGATGCTTTGGTGCCTTCGGGA
ACTCTGAGACAGGTGCTGCATGGCTGTCGTCAGCTCGTGTTGTGAAATGTTGGGTTAAGTCCCGCAACGA
GCGCAACCCTTATCCTTTGTTGCCAGCGRTTCGGYCGGGAACTCAAAGGAGACTGCCAGTGATAAACTGG
AGGAAGGTGGGGATGACGTCAAGTCATCATGGCCCTTACGAGTAGGGCTACACACGTGCTACAATGGCAT
ATACAAAGAGAAGCGACCTCGCGAGAGCAAGCGGACCTCATAAAGTATGTCGTAGTCCGGATTGGAGTCT
GCAACTCGACTCCATGAAGTCGGAATCGCTAGTAATCGTGGATCAGAATGCCACGGTGAATACGTTCCCG
GGCCTTGTACACACCGCCCGTCACACCATGGGAGTGGGTTGCAAAAGAAGTAGGTAGCTTAACCTT
>MK660266.1 Pseudomonas aeruginosa strain GFB5 16S ribosomal RNA gene, partial sequence
TCGAGCGGATGAAGGGAGCTTGCTCCTGGATTCAGCGGCGGACGGGTGAGTAATGCCTAGGAATCTGCCT
GGTAGTGGGGGATAACGTCCGGAAACGGGCGCTAATACCGCATACGTCCTGAGGGAGAAAGTGGGGGATC
TTCGGACCTCACGCTATCAGATGAGCCTAGGTCGGATTAGCTAGTTGGTGGGGTAAAGGCCTACCAAGGC
GACGATCCGTAACTGGTCTGAGAGGATGATCAGTCACACTGGAACTGAGACACGGTCCAGACTCCTACGG
GAGGCAGCAGTGGGGAATATTGGACAATGGGCGAAAGCCTGATCCAGCCATGCCGCGTGTGTGAAGAAGG
TCTTCGGATTGTAAAGCACTTTAAGTTGGGAGGAAGGGCAGTAAGTTAATACCTTGCTGTTTTGACGTTA
CCAACAGAATAAGCACCGGCTAACTTCGTGCCAGCAGCCGCGGTAATACGAAGGGTGCAAGCGTTAATCG
GAATTACTGGGCGTAAAGCGCGCGTAGGTGGTTCAGCAAGTTGGATGTGAAATCCCCGGGCTCAACCTGG
GAACTGCATCCAAAACTACTGAGCTAGAGTACGGTAGAGGGTGGTGGAATTTCCTGTGTAGCGGTGAAAT
GCGTAGATATAGGAAGGAACACCAGTGGCGAAGGCGACCACCTGGACTGATACTGACACTGAGGTGCGAA
AGCGTGGGGAGCAAACAGGATTAGATACCCTGGTAGTCCACGCCGTAAACGATGTCGACTAGCCGTTGGG
ATCCTTGAGATCTTAGTGGCGCAGCTAACGCGATAAGTCGACCGCCTGGGGAGTACGGCCGCAAGGTTAA
AACTCAAATGAATTGACGGGGGCCCGCACAAGCGGTGGAGCATGTGGTTTAATTCGAAGCAACGCGAAGA
ACCTTACCTGGCCTTGACATGCTGAGAACTTTCCAGAGATGGATTGGTGCCTTCGGGAACTCAGACACAG
GTGCTGCATGGCTGTCGTCAGCTCGTGTCGTGAGATGTTGGGTTAAGTCCCGTAACGAGCGCAACCCTTG
TCCTTAGTTACCAGCACCTCGGGTGGGCACTCTAAGGAGACTGCCGGTGACAAACCGGAGGAAGGTGGGG
ATGACGTCAAGTCATCATGGCCCTTACGGCCAGGGCTACACACGTGCTACAATGGTCGGTACAAAGGGTT
GCCAAGCCGCGAGGTGGAGCTAATCCCATAAAACCGATCGTAGTCCGGATCGCAGTCTGCAACTCGACTG
CGTGAAGTCGGAATCGCTAGTAATCGTGAATCAGAATGTCACGGTGAATACGTTCCCGGGCCTTGTACAC
ACCGCCCGTCACACCATGGGAGTGGGTTGCTCCAGAAGTAG
>MK287633.1 Enterococcus xiangfangensis strain J3 16S ribosomal RNA gene, partial sequence
CGCTTTTTCTTTCACCGGAGCTTGCTCCACCGAAAGAAAAAGAGTGGCGAACGGGTGAGTAACACGTGGG
TAACCTGCCCATCAGAAGGGGATAACACTTGGAAACAGGTGCTAATACCGTATAACAAGTAAAACCGCAT
GGTTTTACTTTGAAAGGCGCTTTTGCGTCACTGATGGATGGACCCGCGGTGCATTAGCTAGTTGGTGAGG
TAACGGCTCACCAAGGCAACGATGCATAGCCGACCTGAGAGGGTGATCGGCCACATTGGGACTGAGACAC
GGCCCAAACTCCTACGGGAGGCAGCAGTAGGGAATCTTCGGCAATGGACGAAAGTCTGACCGAGCAACGC
CGCGTGAGTGAAGAAGGTTTTCGGATCGTAAAACTCTGTTGTTAGAGAAGAACAAGGATGAGAGTAAAAA
GTTCATCCCTTGACGGTATCTAACCAGAAAGCCACGGCTAACTACGTGCCAGCAGCCGCGGTAATACGTA
GGTGGCAAGCGTTGTCCGGATTTATTGGGCGTAAAGCGAGCGCAGGCGGTTTCTTAAGTCTGATGTGAAA
GCCCCCGGCTCAACCGGGGAGGGTCATTGGAAACTGGGAAACTTGAGTGCAGAAGAGGAGAGTGGAATTC
CATGTGTAGCGGTGAAATGCGTAGATATATGGAGGAACACCAGTGGCGAAGGCGGCTCTCTGGTCTGTAA
CTGACGCTGAGGCTCGAAAGCGTGGGGAGCAAACAGGATTAGATACCCTGGTAGTCCACGCCGTAAACGA
TGAGTGCTAAGTGTTGGAGGGTTTCCGCCCTTCAGTGCTGCAGCTAACGCATTAAGCACTCCGCCTGGGG
AGTACGACCGCAAGGTTGAAACTCAAAGGAATTGACGGGGGCCCGCACAAGCGGTGGAGCATGTGGTTTA
ATTCGAAGCAACGCGAAGAACCTTACCAGGTCTTGACATCCTTTGACCACTCTAGAGATAGAGCTTCCCC
TTCGGGGGCAAAGTGACAGGTGGTGCATGGTTGTCGTCAGCTCGTGTCGTGAGATGTTGGGTTAAGTCCC
GCAACGAGCGCAACCCTTATTGTTAGTTGCCATCATTTAGTTGGGCACTCTAGCGAGACTGCCGGTGACA
AACCGGAGGAAGGTGGGGATGACGTCAAATCATCATGCCCCTTATGACCTGGGCTACACACGTGCTACAA
TGGGAAGTACAACGAGTCGCGAAGTCGCGAGGCTAAGCTAATCTCTTAAAGCTTCTCTCAGTTCGGATTG
TAGGCTGCAACTCGCCTACATGAAGCCGGAATCGCTAGTAATCGCGGATCAGCACGCCGCGGTGAATACG
TTCCCGGGCCTTGTACACACCGCCCGTCACACCACGAGAGTTTGTAACACCCGAAGTCGGTGAGGTAACC
>NR_133741.1 Enterococcus xiangfangensis strain 11097 16S ribosomal RNA, partial sequence
CGCTTTTTCTTTCACCGGAGCTTGCTCCACCGAAAGAAAAAGAGTGGCGAACGGGTGAGTAACACGTGGG
TAACCTGCCCATCAGAAGGGGATAACACTTGGAAACAGGTGCTAATACCGTATAACAAGTAAAACCGCAT
GGTTTTACTTTGAAAGGCGCTTTTGCGTCACTGATGGATGGACCCGCGGTGCATTAGCTAGTTGGTGAGG
TAACGGCTCACCAAGGCAACGATGCATAGCCGACCTGAGAGGGTGATCGGCCACATTGGGACTGAGACAC
GGCCCAAACTCCTACGGGAGGCAGCAGTAGGGAATCTTCGGCAATGGACGAAAGTCTGACCGAGCAACGC
CGCGTGAGTGAAGAAGGTTTTCGGATCGTAAAACTCTGTTGTTAGAGAAGAACAAGGATGAGAGTAAAAA
GTTCATCCCTTGACGGTATCTAACCAGAAAGCCACGGCTAACTACGTGCCAGCAGCCGCGGTAATACGTA
GGTGGCAAGCGTTGTCCGGATTTATTGGGCGTAAAGCGAGCGCAGGCGGTTTCTTAAGTCTGATGTGAAA
GCCCCCGGCTCAACCGGGGAGGGTCATTGGAAACTGGGAAACTTGAGTGCAGAAGAGGAGAGTGGAATTC
CATGTGTAGCGGTGAAATGCGTAGATATATGGAGGAACACCAGTGGCGAAGGCGGCTCTCTGGTCTGTAA
CTGACGCTGAGGCTCGAAAGCGTGGGGAGCAAACAGGATTAGATACCCTGGTAGTCCACGCCGTAAACGA
TGAGTGCTAAGTGTTGGAGGGTTTCCGCCCTTCAGTGCTGCAGCTAACGCATTAAGCACTCCGCCTGGGG
AGTACGACCGCAAGGTTGAAACTCAAAGGAATTGACGGGGGCCCGCACAAGCGGTGGAGCATGTGGTTTA
ATTCGAAGCAACGCGAAGAACCTTACCAGGTCTTGACATCCTTTGACCACTCTAGAGATAGAGCTTCCCC
TTCGGGGGCAAAGTGACAGGTGGTGCATGGTTGTCGTCAGCTCGTGTCGTGAGATGTTGGGTTAAGTCCC
GCAACGAGCGCAACCCTTATTGTTAGTTGCCATCATTTAGTTGGGCACTCTAGCGAGACTGCCGGTGACA
AACCGGAGGAAGGTGGGGATGACGTCAAATCATCATGCCCCTTATGACCTGGGCTACACACGTGCTACAA
TGGGAAGTACAACGAGTCGCGAAGTCGCGAGGCTAAGCTAATCTCTTAAAGCTTCTCTCAGTTCGGATTG
TAGGCTGCAACTCGCCTACATGAAGCCGGAATCGCTAGTAATCGCGGATCAGCACGCCGCGGTGAATACG
TTCCCGGGCCTTGTACACACCGCCCGTCACACCACGAGAGTTTGTAACACCCGAAGTCGGTGAGGTAACC
TTTTTGGAGCCAGCCGCCTAAGGTGGGATAGATGA
>NR_113907.1 Enterococcus pseudoavium strain NBRC 100491 16S ribosomal RNA, partial sequence
GACGAACGCTGGCGGCGTGCCTAATACATGCAAGTCGAACGCTTTTTCTTTCACCGGAGCTTGCTCCACC
GAAAGAAAAAGAGTGGCGAACGGGTGAGTAACACGTGGGTAACCTGCCCATCAGAAGGGGATAACACTTG
GAAACAGGTGCTAATACCGTATAACAAGTAAAACCGCATGGTTTTACTTTGAAAGGCGCTTTTGCGTCAC
TGATGGATGGACCCGCGGTGCATTAGCTAGTTGGTGAGGTAACGGCTCACCAAGGCAACGATGCATAGCC
GACCTGAGAGGGTGATCGGCCACATTGGGACTGAGACACGGCCCAAACTCCTACGGGAGGCAGCAGTAGG
GAATCTTCGGCAATGGACGAAAGTCTGACCGAGCAACGCCGCGTGAGTGAAGAAGGTTTTCGGATCGTAA
AACTCTGTTGTTAGAGAAGAACAAGGATGAGAGTAAAATGTTCATCCCTTGACGGTATCTAACCAGAAAG
CCACGGCTAACTACGTGCCAGCAGCCGCGGTAATACGTAGGTGGCAAGCGTTGTCCGGATTTATTGGGCG
TAAAGCGAGCGCAGGCGGTTTCTTAAGTCTGATGTGAAAGCCCCCGGCTCAACCGGGGAGGGTCATTGGA
AACTGGGAAACTTGAGTGCAGAAGAGGAGAGTGGAATTCCATGTGTAGCGGTGAAATGCGTAGATATATG
GAGGAACACCAGTGGCGAAGGCGGCTCTCTGGTCTGTAACTGACGCTGAGGCTCGAAAGCGTGGGGAGCA
AACAGGATTAGATACCCTGGTAGTCCACGCCGTAAACGATGAGTGCTAAGTGTTGGAGGGTTTCCGCCCT
TCAGTGCTGCAGCTAACGCATTAAGCACTCCGCCTGGGGAGTACGACCGCAAGGTTGAAACTCAAAGGAA
TTGACGGGGGCCCGCACAAGCGGTGGAGCATGTGGTTTAATTCGAAGCAACGCGAAGAACCTTACCAGGT
CTTGACATCCTTTGACCACTCTAGAGATAGAGCTTCCCCTTCGGGGGCAAAGTGACAGGTGGTGCATGGT
TGTCGTCAGCTCGTGTCGTGAGATGTTGGGTTAAGTCCCGCAACGAGCGCAACCCTTATTGTTAGTTGCC
ATCATTTAGTTGGGCACTCTAGCGAGACTGCCGGTGACAAACCGGAGGAAGGTGGGGATGACGTCAAATC
ATCATGCCCCTTATGACCTGGGCTACACACGTGCTACAATGGGAAGTACAACGAGTCGCGAAGTCGCGAG
GCTAAGCTAATCTCTTAAAGCTTCTCTCAGTTCGGATTGTAGGCTGCAACTCGCCTACATGAAGCCGGAA
TCGCTAGTAATCGCGGATCAGCACGCCGCGGTGAATACGTTCCCGGGCCTTGTACACACCGCCCGTCACA
CCACGAGAGTTTGTAACACCCGAAGTCGGTGAGGTAACCTTTTGGAGCCAGCCGCCTAAGGTGGGATAGA
TGATTGGGGTGAAG
>NR_042389.1 Enterococcus devriesei strain LMG 14595 16S ribosomal RNA, partial sequence
GACGAACGCTGGCGGCGTGCCTAATACATGCAAGTCGAACGCTTTTTCTTTCACCGGAGCTTGCTCCACC
GAAAGAAAAAGAGTGGCGAACGGGTGAGTAACACGTGGGTAACCTGCCCATCAGAAGGGGATAACACTTG
GAAACAGGTGCTAATACCGTATAACAAGTAAAACCGCATGGTTTTACTTTGAAAGGCGCTTTTGCGTCAC
TGATGGATGGACCCGCGGTGCATTAGCTAGTTGGTGAGGTAACGGCTCACCAAGGCAACGATGCATAGCC
GACCTGAGAGGGTGATCGGCCACATTGGGACTGAGACACGGCCCAAACTCCTACGGGAGGCAGCAGTAGG
GAATCTTCGGCAATGGACGAAAGTCTGACCGAGCAACGCCGCGTGAGTGAAGAAGGTTTTCGGATCGTAA
AACTCTGTTGTTAGAGAAGAACAAGGATGAGAGTAAAATGTTCATCCCTTGACGGTATCTAACCAGAAAG
CCACGGCTAACTACGTGCCAGCAGCCGCGGTAATACGTAGGTGGCAAGCGTTGTCCGGATTTATTGGGCG
TAAAGCGAGCGCAGGCGGTTTCTTAAGTCTGATGTGAAAGCCCCCGGCTCAACCGGGGAGGGTCATTGGA
AACTGGGAAACTTGAGTGCAGAAGAGGAGAGTGGAATTCCATGTGTAGCGGTGAAATGCGTAGATATATG
GAGGAACACCAGTGGCGAAGGCGGCTCTCTGGTCTGTAACTGACGCTGAGGCTCGAAAGCGTGGGGAGCA
AACAGGATTAGATACCCTGGTAGTCCACGCCGTAAACGATGAGTGCTAAGTGTTGGAGGGTTTCCGCCCT
TCAGTGCTGCAGCTAACGCATTAAGCACTCCGCCTGGGGAGTACGACCGCAAGGTTGAAACTCAAAGGAA
TTGACGGGGGCCCGCACAAGCGGTGGAGCATGTGGTTTAATTCGAAGCAACGCGAAGAACCTTACCAGGT
CTTGACATCCTTTGACCACTCTAGAGATAGAGCTTCCCCTTCGGGGGCAAAGWGACAGGTGGTGCATGGT
TGTCGTCAGCTCGTGTCGTGAGATGTTGGGTTAAGTCCCGCAACGAGCGCAACCCTTATTGTTAGTTGCC
ATCATTTAGTTGGGCACTCTAGCGAGACTGCCGGTGACAAACCGGAGGAAGGTGGGGATGACGTCAAATC
ATCATGCCCCTTATGACCTGGGCTACACACGTGCTACAATGGGAAGTACAACGAGTCGCGAAGTCGCGAG
GCTAAGCTAATCTCTTAAAGCTTCTCTCAGTTCGGATTGTAGGCTGCAACTCGCCTACATGAAGCCGGAA
TCGCTAGTAATCGCGGATCAGCACGCCGCGGTGAATACGTTCCCGGGCCTTGTACACACCGCCCGTCACA
CCACGAGAGTTTGTAACACCCGAAGTCGGTGAGGTAACCTTTTGGAGCCAGCCGCCTAAGGTGGGATAGA
TGATTGGGGTGAAGTCGTAACAAGGTAGCCGTATCGGAAGG
>NR_103934.2 Pseudomonas stutzeri ATCC 17588 16S ribosomal RNA, complete sequence
GAACTGAAGAGTTTGATCATGGCTCAGATTGAACGCTGGCGGCAGGCCTAACACATGCAAGTCGAGCGGA
TGAGTGGAGCTTGCTCCATGATTCAGCGGCGGACGGGTGAGTAATGCCTAGGAATCTGCCTGGTAGTGGG
GGACAACGTTTCGAAAGGAACGCTAATACCGCATACGTCCTACGGGAGAAAGTGGGGGATCTTCGGACCT
CACGCTATCAGATGAGCCTAGGTCGGATTAGCTAGTTGGTGAGGTAAAGGCTCACCAAGGCGACGATCCG
TAACTGGTCTGAGAGGATGATCAGTCACACTGGAACTGAGACACGGTCCAGACTCCTACGGGAGGCAGCA
GTGGGGAATATTGGACAATGGGCGAAAGCCTGATCCAGCCATGCCGCGTGTGTGAAGAAGGTCTTCGGAT
TGTAAAGCACTTTAAGTTGGGAGGAAGGGCAGTAAGTTAATACCTTGCTGTTTTGACGTTACCAACAGAA
TAAGCACCGGCTAACTTCGTGCCAGCAGCCGCGGTAATACGAAGGGTGCAAGCGTTAATCGGAATTACTG
GGCGTAAAGCGCGCGTAGGTGGTTCGTTAAGTTGGATGTGAAAGCCCCGGGCTCAACCTGGGAACTGCAT
CCAAAACTGGCGAGCTAGAGTATGGCAGAGGGTGGTGGAATTTCCTGTGTAGCGGTGAAATGCGTAGATA
TAGGAAGGAACACCAGTGGCGAAGGCGACCACCTGGGCTAATACTGACACTGAGGTGCGAAAGCGTGGGG
AGCAAACATGATTAGATACCCTGGTAGTCCACGCCGTAAACGATGTCGACTAGCCGTTGGGATCCTTGAG
ATCTTAGTGGCGCAGCTAACGCATTAAGTCGACCGCCTGGGGAGTACGGCCGCAAGGTTAAAACTCAAAT
GAATTGACGGGGGCCCGCACAAGCGGTGGAGCATGTGGTTTAATTCGAAGCAACGCGAAGAACCTTACCA
GGCCTTGACATGCAGAGAACTTTCCAGAGATGGATTGGTGCCTTCGGGAACTCTGACACAGGTGCTGCAT
GGCTGTCGTCAGCTCGTGTCGTGAGATGTTGGGTTAAGTCCCGTAACGAGCGCAACCCTTGTCCTTAGTT
ACCAGCACGTTAAGGTGGGCACTCTAAGGAGACTGCCGGTGACAAACCGGAGGAAGGTGGGGATGACGTC
AAGTCATCATGGCCCTTACGGCCTGGGCTACACACGTGCTACAATGGTCGGTACAAAGGGTTGCCAAGCC
GCGAGGTGGAGCTAATCCCATAAAACCGATCGTAGTCCGGATCGCAGTCTGCAACTCGACTGCGTGAAGT
CGGAATCGCTAGTAATCGTGAATCAGAATGTCACGGTGAATACGTTCCCGGGCCTTGTACACACCGCCCG
TCACACCATGGGAGTGGGTTGCTCCAGAAGTAGCTAGTCTAACCTTCGGGGGGACGGTTACCACGGAGTG
ATTCATGACTGGGGTGAAGTCGTAACAAGGTAGCCGTAGGGGAACCTGCGGCTGGATCACCTCCTTA
>NR_113652.1 Pseudomonas stutzeri strain NBRC 14165 16S ribosomal RNA, partial sequence
ATTGAACGCTGGCGGCAGGCCTAACACATGCAAGTCGAGCGGATGAGTGGAGCTTGCTCCATGATTCAGC
GGCGGACGGGTGAGTAATGCCTAGGAATCTGCCTGGTAGTGGGGGACAACGTTTCGAAAGGAACGCTAAT
ACCGCATACGTCCTACGGGAGAAAGTGGGGGATCTTCGGACCTCACGCTATCAGATGAGCCTAGGTCGGA
TTAGCTAGTTGGTGAGGTAAAGGCTCACCAAGGCGACGATCCGTAACTGGTCTGAGAGGATGATCAGTCA
CACTGGAACTGAGACACGGTCCAGACTCCTACGGGAGGCAGCAGTGGGGAATATTGGACAATGGGCGAAA
GCCTGATCCAGCCATGCCGCGTGTGTGAAGAAGGTCTTCGGATTGTAAAGCACTTTAAGTTGGGAGGAAG
GGCAGTAAGTTAATACCTTGCTGTTTTGACGTTACCAACAGAATAAGCACCGGCTAACTTCGTGCCAGCA
GCCGCGGTAATACGAAGGGTGCAAGCGTTAATCGGAATTACTGGGCGTAAAGCGCGCGTAGGTGGTTCGT
TAAGTTGGATGTGAAAGCCCCGGGCTCAACCTGGGAACTGCATCCAAAACTGGCGAGCTAGAGTATGGCA
GAGGGTGGTGGAATTTCCTGTGTAGCGGTGAAATGCGTAGATATAGGAAGGAACACCAGTGGCGAAGGCG
ACCACCTGGGCTAATACTGACACTGAGGTGCGAAAGCGTGGGGAGCAAACANGATTAGATACCCTGGTAG
TCCACGCCGTAAACGATGTCGACTAGCCGTTGGGATCCTTGAGATCTTAGTGGCGCAGCTAACGCATTAA
GTCGACCGCCTGGGGAGTACGGCCGCAAGGTTAAAACTCAAATGAATTGACGGGGGCCCGCACAAGCGGT
GGAGCATGTGGTTTAATTCGAAGCAACGCGAAGAACCTTACCAGGCCTTGACATGCAGAGAACTTTCCAG
AGATGGATTGGTGCCTTCGGGAACTCTGACACAGGTGCTGCATGGCTGTCGTCAGCTCGTGTCGTGAGAT
GTTGGGTTAAGTCCCGTAACGAGCGCAACCCTTGTCCTTAGTTACCAGCACGTTAAGGTGGGCACTCTAA
GGAGACTGCCGGTGACAAACCGGAGGAAGGTGGGGATGACGTCAAGTCATCATGGCCCTTACGGCCTGGG
CTACACACGTGCTACAATGGTCGGTACAAAGGGTTGCCAAGCCGCGAGGTGGAGCTAATCCCATAAAACC
GATCGTAGTCCGGATCGCAGTCTGCAACTCGACTGCGTGAAGTCGGAATCGCTAGTAATCGTGAATCAGA
ATGTCACGGTGAATACGTTCCCGGGCCTTGTACACACCGCCCGTCACACCATGGGAGTGGGTTGCTCCAG
AAGTAGCTAGTCTAACCTTCGGGGGGACGGTTACCACGGAGTGATTCATGACTGGGGTGAAG
>NR_041715.1 Pseudomonas stutzeri ATCC 17588 16S ribosomal RNA, partial sequence
TGGCTCAGATTGAACGCTGGCGGCAGGCCTAACACATGCAAGTCGAGCGGATGAGTGGAGCTTGCTCCAT
GATTCAGCGGCGGACGGGTGAGTAATGCCTAGGAATCTGCCTGGTAGTGGGGGACAACGTTTCGAAAGGA
ACGCTAATACCGCATACGTCCTACGGGAGAAAGTGGGGGATCTTCGGACCTCACGCTATCAGATGAGCCT
AGGTCGGATTAGCTAGTTGGTGAGGTAAAGGCTCACCAAGGCGACGATCCGTAACTGGTCTGAGAGGATG
ATCAGTCACACTGGAACTGAGACACGGTCCAGACTCCTACGGGAGGCAGCAGTGGGGAATATTGGACAAT
GGGCGAAAGCCTGATCCAGCCATGCCGCGTGTGTGAAGAAGGTCTTCGGATTGTAAAGCACTTTAAGTTG
GGAGGAAGGGCAGTAAGTTAATACCTTGCTGTTTTGACGTTACCAACAGAATAAGCACCGGCTAACTTCG
TGCCAGCAGCCGCGGTAATACGAAGGGTGCAAGCGTTAATCGGAATTACTGGGCGTAAAGCGCGCGTAGG
TGGTTCGTTAAGTTGGATGTGAAAGCCCCGGGCTCAACCTGGGAACTGCATCCAAAACTGGCGAGCTAGA
GTATGGCAGAGGGTGGTGGAATTTCCTGTGTAGCGGTGAAATGCGTAGATATAGGAAGGAACACCAGTGG
CGAAGGCGACCACCTGGGCTAATACTGACACTGAGGTGCGAAAGCGTGGGGAGCAAACAGGATTAGATAC
CCTGGTAGTCCACGCCGTAAACGATGTCGACTAGCCGTTGGGATCCTTGAGATCTTAGTGGCGCAGCTAA
CGCATTAAGTCGACCGCCTGGGGAGTACGGCCGCAAGGTTAAAACTCAAATGAATTGACGGGGGCCCGCA
CAAGCGGTGGAGCATGTGGTTTAATTCGAAGCAACGCGAAGAACCTTACCAGGCCTTGACATGCAGAGAA
CTTTCCAGAGATGGATTGGTGCCTTCGGGAACTCTGACACAGGTGCTGCATGGCTGTCGTCAGCTCGTGT
CGTGAGATGTTGGGTTAAGTCCCGTAACGAGCGCAACCCTTGTCCTTAGTTACCAGCACGTTAAGGTGGG
CACTCTAAGGAGACTGCCGGTGACAAACCGGAGGAAGGTGGGGATGACGTCAAGTCATCATGGCCCTTAC
GGCCTGGGCTACACACGTGCTACAATGGTCGGTACAAAGGGTTGCCAAGCCGCGAGGTGGAGCTAATCCC
ATAAAACCGATCGTAGTCCGGATCGCAGTCTGCAACTCGACTGCGTGAAGTCGGAATCGCTAGTAATCGT
GAATCAGAATGTCACGGTGAATACGTTCCCGGGCCTTGTACACACCGCCCGTCACACCATGGGAGTGGGT
TGCTCCAGAAGTAGCTAGTCTAACCTTCGGGGGGACGGTTACCACGGAGTGATTCATG
>NR_118383.1 Bacillus subtilis strain SBMP4 16S ribosomal RNA, partial sequence
CTCCGTTCGTGCTCTATACTTGGCATTTCGAGCGGACAGATGGGAGCTTGCTCCCTGATGTTAGCGGCGG
ACGGGTGACAAACACGTGGGTAACCTGCCTGTAAGACTGGGATAACTCCGGGAAACCGGGGCTAATACCG
GATGGTTGTTTGAACCGCATGGTTCAAACATAAAAGGTGGCTTCGGCTACCACTTACAGATGGACCCGCG
GCGCATTAGCTAGTTGGTGAGGTAACGGCTCACCAAGGCAACGATGCGTAGCCGACCTGAGAGGGTGATC
GGCCACACTGGTACTGAGACACGGCCCATACTCCTACGGTAGGCAGCACTAGGGAATCTTCCGTAATGGA
CAAAAGTCTGACTAATCAACTCCGCGTGAGTGATGAAGGTTTTCGGATCGTAAAGCTCTGTTGTTAGGGA
AGAACAAGTACCGTTCGAATAGGGCGGTACCTTGACGGTACCTAACCAGAAAGCCACGGCTAACTACGTG
CCAGCAGCCGCGGTAATACGTAGGTGGCAAGCGTTGTCCGGAATTATTGGGCGTAAAGGGCTCGCAGGCG
GTTTCTTAAGTCTGATGTGAAAGCCCCCGGCTCAACCGGGGAGGGTCATTGGAAACTGGGGAACTTGAGT
GCAGAAGAGGAGAGTGGAATTCCACGTGTAGCGGTGAAATGCGTAGAGATGTGGAGGAACACCAGTGGCG
AAGGCGACTCTCTGGTCTGTAACTGACGCTGAGGAGCGAAAGCGTGGGGAGCGAACAGGATTAGATACCC
TGGTAGTCCACGCCGTAAACGATGAGTGCTAAGTGTTAGGGGGTTTCCGCCCCTTAGTGCTGCAGCTAAC
GCATTAAGCACTCCGCCTGGGGAGTACGGTCGCAAGACTGAAACTCAAAGGAATTGACGGGGGCCCGCAC
AAGCGGTGGAGCATGTGGTTTAATTCGAAGCAACGCGAAGAACCTTACCAGGTCTTGACATCCTCTGACA
ATCCTAGAGATAGGACGTCCCCTTCGGGGGCAGAGTGACAGGTGGTGCATGGTTGTCGTCAGCTCGTGTC
GTGAGATGTTGGGTTAAGTCCCGCAACGAGCGCAACCCTTGATCTTAGTTGCCAGCATTCAGTTGGGCAC
TCTAAGGTGACTGCCGGTGACAAACCGGAGGAAGGTGGGGATGACGTCAAATCATCATGCCCCTTATGAC
CTGGGCTACACACGTGCTACAATGGACAGAACAAAGGGCAGCGAAACCGCGAGGTTAAGCCAATCCCACA
AATCTGTTCTCAGTTCGGATCGCAGTCTGCAACTCGACTGCGTGAAGCTGGAATCGCTAGTAATCGCGGA
TCAGCATGCCGCGGTGAATACGTTCCCGGGCCTTGTACACACCGCCCGTCACACCACGAGAGTTTGTAAC
ACCCGAAGTCGGTGAGGTAACCTTTTAGGAGCCAGCCGCCGAAGGTGGGACAGATGATTGGGG
>NR_113265.1 Bacillus subtilis strain JCM 1465 16S ribosomal RNA, partial sequence
GACGAACGCTGGCGGCGTGCCTAATACATGCAAGTCGAGCGGACAGATGGGAGCTTGCTCCCTGATGTTA
GCGGCGGACGGGTGAGTAACACGTGGGTAACCTGCCTGTAAGACTGGGATAACTCCGGGAAACCGGGGCT
AATACCGGATGGTTGTTTGAACCGCATGGTTCAAACATAAAAGGTGGCTTCGGCTACCACTTACAGATGG
ACCCGCGGCGCATTAGCTAGTTGGTGAGGTAACGGCTCACCAAGGCAACGATGCGTAGCCGACCTGAGAG
GGTGATCGGCCACACTGGGACTGAGACACGGCCCAGACTCCTACGGGAGGCAGCAGTAGGGAATCTTCCG
CAATGGACGAAAGTCTGACGGAGCAACGCCGCGTGAGTGATGAAGGTTTTCGGATCGTAAAGCTCTGTTG
TTAGGGAAGAACAAGTACCGTTCGAATAGGGCGGTACCTTGACGGTACCTAACCAGAAAGCCACGGCTAA
CTACGTGCCAGCAGCCGCGGTAATACGTAGGTGGCAAGCGTTGTCCGGAATTATTGGGCGTAAAGGGCTC
GCAGGCGGTTTCTTAAGTCTGATGTGAAAGCCCCCGGCTCAACCGGGGAGGGTCATTGGAAACTGGGGAA
CTTGAGTGCAGAAGAGGAGAGTGGAATTCCACGTGTAGCGGTGAAATGCGTAGAGATGTGGAGGAACACC
AGTGGCGAAGGCGACTCTCTGGTCTGTAACTGACGCTGAGGAGCGAAAGCGTGGGGAGCGAACAGGATTA
GATACCCTGGTAGTCCACGCCGTAAACGATGAGTGCTAAGTGTTAGGGGGTTTCCGCCCCTTAGTGCTGC
AGCTAACGCATTAAGCACTCCGCCTGGGGAGTACGGTCGCAAGACTGAAACTCAAAGGAATTGACGGGGG
CCCGCACAAGCGGTGGAGCATGTGGTTTAATTCGAAGCAACGCGAAGAACCTTACCAGGTCTTGACATCC
TCTGACAATCCTAGAGATAGGACGTCCCCTTCGGGGGCAGAGTGACAGGTGGTGCATGGTTGTCGTCAGC
TCGTGTCGTGAGATGTTGGGTTAAGTCCCGCAACGAGCGCAACCCTTGATCTTAGTTGCCAGCATTCAGT
TGGGCACTCTAAGGTGACTGCCGGTGACAAACCGGAGGAAGGTGGGGATGACGTCAAATCATCATGCCCC
TTATGACCTGGGCTACACACGTGCTACAATGGACAGAACAAAGGGCAGCGAAACCGCGAGGTTAAGCCAA
TCCCACAAATCTGTTCTCAGTTCGGATCGCAGTCTGCAACTCGACTGCGTGAAGCTGGAATCGCTAGTAA
TCGCGGATCAGCATGCCGCGGTGAATACGTTCCCGGGCCTTGTACACACCGCCCGTCACACCACGAGAGT
TTGTAACACCCGAAGTCGGTGAGGTAACCTTTTAGGAGCCAGCCGCCGAAGGTGGGACAGATGATTGGGG
TG
>NR_112629.1 Bacillus subtilis strain NBRC 13719 16S ribosomal RNA, partial sequence
GACGAACGCTGGCGGCGTGCCTAATACATGCAAGTCGAGCGGACAGATGGGAGCTTGCTCCCTGATGTTA
GCGGCGGACGGGTGAGTAACACGTGGGTAACCTGCCTGTAAGACTGGGATAACTCCGGGAAACCGGGGCT
AATACCGGATGGTTGTTTGAACCGCATGGTTCAAACATAAAAGGTGGCTTCGGCTACCACTTACAGATGG
ACCCGCGGCGCATTAGCTAGTTGGTGAGGTAACGGCTCACCAAGGCAACGATGCGTAGCCGACCTGAGAG
GGTGATCGGCCACACTGGGACTGAGACACGGCCCAGACTCCTACGGGAGGCAGCAGTAGGGAATCTTCCG
CAATGGACGAAAGTCTGACGGAGCAACGCCGCGTGAGTGATGAAGGTTTTCGGATCGTAAAGCTCTGTTG
TTAGGGAAGAACAAGTACCGTTCGAATAGGGCGGTACCTTGACGGTACCTAACCAGAAAGCCACGGCTAA
CTACGTGCCAGCAGCCGCGGTAATACGTAGGTGGCAAGCGTTGTCCGGAATTATTGGGCGTAAAGGGCTC
GCAGGCGGTTTCTTAAGTCTGATGTGAAAGCCCCCGGCTCAACCGGGGAGGGTCATTGGAAACTGGGGAA
CTTGAGTGCAGAAGAGGAGAGTGGAATTCCACGTGTAGCGGTGAAATGCGTAGAGATGTGGAGGAACACC
AGTGGCGAAGGCGACTCTCTGGTCTGTAACTGACGCTGAGGAGCGAAAGCGTGGGGAGCGAACAGGATTA
GATACCCTGGTAGTCCACGCCGTAAACGATGAGTGCTAAGTGTTAGGGGGTTTCCGCCCCTTAGTGCTGC
AGCTAACGCATTAAGCACTCCGCCTGGGGAGTACGGTCGCAAGACTGAAACTCAAAGGAATTGACGGGGG
CCCGCACAAGCGGTGGAGCATGTGGTTTAATTCGAAGCAACGCGAAGAACCTTACCAGGTCTTGACATCC
TCTGACAATCCTAGAGATAGGACGTCCCCTTCGGGGGCAGAGTGACAGGTGGTGCATGGTTGTCGTCAGC
TCGTGTCGTGAGATGTTGGGTTAAGTCCCGCAACGAGCGCAACCCTTGATCTTAGTTGCCAGCATTCAGT
TGGGCACTCTAAGGTGACTGCCGGTGACAAACCGGAGGAAGGTGGGGATGACGTCAAATCATCATGCCCC
TTATGACCTGGGCTACACACGTGCTACAATGGACAGAACAAAGGGCAGCGAAACCGCGAGGTTAAGCCAA
TCCCACAAATCTGTTCTCAGTTCGGATCGCAGTCTGCAACTCGACTGCGTGAAGCTGGAATCGCTAGTAA
TCGCGGATCAGCATGCCGCGGTGAATACGTTCCCGGGCCTTGTACACACCGCCCGTCACACCACGAGAGT
TTGTAACACCCGAAGTCGGTGAGGTAACCTTTTAGGAGCCAGCCGCCGAAGGTGGGACAGATGATTGGGG
TGAAG
>NR_027552.1 Bacillus subtilis strain DSM 10 16S ribosomal RNA, partial sequence
CCTGGCTCAGGACGAACGCTGGCGGCGTGCCTAATACATGCAAGTCGAGCGGACAGATGGGAGCTTGCTC
CCTGATGTTAGCGGCGGACGGGTGAGTAACACGTGGGTAACCTGCCTGTAAGACTGGGATAACTCCGGGA
AACCGGGGCTAATACCGGATGGTTGTTTGAACCGCATGGTTCAAACATAAAAGGTGGCTTCGGCTACCAC
TTACAGATGGACCCGCGGCGCATTAGCTAGTTGGTGAGGTAACGGCTCACCAAGGCAACGATGCGTAGCC
GACCTGAGAGGGTGATCGGCCACACTGGGACTGAGACACGGCCCAGACTCCTACGGGAGGCAGCAGTAGG
GAATCTTCCGCAATGGACGAAAGTCTGACGGAGCAACGCCGCGTGAGTGATGAAGGTTTTCGGATCGTAA
AGCTCTGTTGTTAGGGAAGAACAAGTACCGTTCGAATAGGGCGGTACCTTGACGGTACCTAACCAGAAAG
CCACGGCTAACTACGTGCCAGCAGCCGCGGTAATACGTAGGTGGCAAGCGTTGTCCGGAATTATTGGGCG
TAAAGGGCTCGCAGGCGGTTTCTTAAGTCTGATGTGAAAGCCCCCGGCTCAACCGGGGAGGGTCATTGGA
AACTGGGGAACTTGAGTGCAGAAGAGGAGAGTGGAATTCCACGTGTAGCGGTGAAATGCGTAGAGATGTG
GAGGAACACCAGTGGCGAAGGCGACTCTCTGGTCTGTAACTGACGCTGAGGAGCGAAAGCGTGGGGAGCG
AACAGGATTAGATACCCTGGTAGTCCACGCCGTAAACGATGAGTGCTAAGTGTTAGGGGGTTTCCGCCCC
TTAGTGCTGCAGCTAACGCATTAAGCACTCCGCCTGGGGAGTACGGTCGCAAGACTGAAACTCAAAGGAA
TTGACGGGGGCCCGCACAAGCGGTGGAGCATGTGGTTTAATTCGAAGCAACGCGAAGAACCTTACCAGGT
CTTGACATCCTCTGACAATCCTAGAGATAGGACGTCCCCTTCGGGGGCAGAGTGACAGGTGGTGCATGGT
TGTCGTCAGCTCGTGTCGTGAGATGTTGGGTTAAGTCCCGCAACGAGCGCAACCCTTGATCTTAGTTGCC
AGCATTCAGTTGGGCACTCTAAGGTGACTGCCGGTGACAAACCGGAGGAAGGTGGGGATGACGTCAAATC
ATCATGCCCCTTATGACCTGGGCTACACACGTGCTACAATGGACAGAACAAAGGGCAGCGAAACCGCGAG
GTTAAGCCAATCCCACAAATCTGTTCTCAGTTCGGATCGCAGTCTGCAACTCGACTGCGTGAAGCTGGAA
TCGCTAGTAATCGCGGATCAGCATGCCGCGGTGAATACGTTCCCGGGCCTTGTACACACCGCCCGTCACA
CCACGAGAGTTTGTAACACCCGAAGTCGGTGAGGTAACCTTTTAGGAGCCAGCCGCCGAAGGTGGGACAG
ATGATTGGGGTGAAGTCGTAACAAGGTAGCCGTATCGGAAGGTGCGG
>NR_028894.1 Citrobacter freundii ATCC 8090 16S ribosomal RNA, partial sequence
GGCTCAGATTGAACGCTGGCGGCAGGCCTAACACATGCAAGTCGAACGGTAGCACAGAGGAGCTTGCTCC
TTGGGTGACGAGTGGCGGACGGGTGAGTAATGTCTGGGAAACTGCCCGATGGAGGGGGATAACTACTGGA
AACGGTAGCTAATACCGCATAACGTCGCAAGACCAAAGAGGGGGACCTTCGGGCCTCTTGCCATCGGATG
TGCCCAGATGGGATTAGCTAGTAGGTGGGGTAACGGCTCACCTAGGCGACGATCCCTAGCTGGTCTGAGA
GGATGACCAGCCACACTGGAACTGAGACACGGTCCAGACTCCTACGGGAGGCAGCAGTGGGGAATATTGC
ACAATGGGCGCAAGCCTGATGCAGCCATGCCGCGTGTATGAAGAAGGCCTTCGGGTTGTAAAGTACTTTC
AGCGAGGAGGAAGGCGTTGTGGTTAATAACCGCAGCGATTGACGTTACTCGCAGAAGAAGCACCGGCTAA
CTCCGTGCCAGCAGCCGCGGTAATACGGAGGGTGCAAGCGTTAATCGGAATTACTGGGCGTAAAGCGCAC
GCAGGCGGTCTGTCAAGTCGGATGTGAAATCCCCGGGCTCAACCTGGGAACTGCATCCGAAACTGGCAGG
CTAGAGTCTTGTAGAGGGGGGTAGAATTCCAGGTGTAGCGGTGAAATGCGTAGAGATCTGGAGGAATACC
GGTGGCGAAGGCGGCCCCCTGGACAAAGACTGACGCTCAGGTGCGAAAGCGTGGGGAGCAAACAGGATTA
GATACCCTGGTAGTCCACGCCGTAAACGATGTCGACTTGGAGGTTGTGCCCTTGAGGCGTGGCTTCCGGA
GCTAACGCGTTAAGTCGACCGCCTGGGGAGTACGGCCGCAAGGTTAAAACTCAAATGAATTGACGGGGGC
CCGCACAAGCGGTGGAGCATGTGGTTTAATTCGATGCAACGCGAAGAACCTTACCTACTCTTGACATCCA
GAGAACTTAGCAGAGATGCTTTGGTGCCTTCGGGAACTCTGAGACAGGTGCTGCATGGCTGTCGTCAGCT
CGTGTTGTGAAATGTTGGGTTAAGTCCCGCAACGAGCGCAACCCTTATCCTTTGTTGCCAGCGGTTCGGC
CGGGAACTCAAAGGAGACTGCCAGTGATAAACTGGAGGAAGGTGGGGATGACGTCAAGTCATCATGGCCC
TTACGAGTAGGGCTACACACGTGCTACAATGGCATATACAAAGAGAAGCGACCTCGCGAGAGCAAGCGGA
CCTCATAAAGTATGTCGTAGTCCGGATTGGAGTCTGCAACTCGACTCCATGAAGTCGGAATCGCTAGTAA
TCGTGGATCAGAATGCCACGGTGAATACGTTCCCGGGCCTTGTACACACCGCCCGTCACACCATGGGAGT
GGGTTGCAAAAGAAGTAGGTAGCTTAACCTTCGGGAGGGCGCTTACCACTTTGTGATTCATGACTGGGGT
GAAATCGTAACAAGGTAACCGTAGGGAACCGCCCC
>NR_113596.1 Citrobacter freundii strain NBRC 12681 16S ribosomal RNA, partial sequence
ATTGAACGCTGGCGGCAGGCCTAACACATGCAAGTCGAACGGTAGCACAGAGGAGCTTGCTCCTTGGGTG
ACGAGTGGCGGACGGGTGAGTAATGTCTGGGAAACTGCCCGATGGAGGGGGATAACTACTGGAAACGGTA
GCTAATACCGCATAACGTCGCAAGACCAAAGAGGGGGACCTTCGGGCCTCTTGCCATCGGATGTGCCCAG
ATGGGATTAGCTAGTAGGTGGGGTAACGGCTCACCTAGGCGACGATCCCTAGCTGGTCTGAGAGGATGAC
CAGCCACACTGGAACTGAGACACGGTCCAGACTCCTACGGGAGGCAGCAGTGGGGAATATTGCACAATGG
GCGCAAGCCTGATGCAGCCATGCCGCGTGTATGAAGAAGGCCTTCGGGTTGTAAAGTACTTTCAGCGAGG
AGGAAGGCGTTGTGGTTAATAACCGCAGCGATTGACGTTACTCGCAGAAGAAGCACCGGCTAACTCCGTG
CCAGCAGCCGCGGTAATACGGAGGGTGCAAGCGTTAATCGGAATTACTGGGCGTAAAGCGCACGCAGGCG
GTCTGTCAAGTCGGATGTGAAATCCCCGGGCTCAACCTGGGAACTGCATCCGAAACTGGCAGGCTAGAGT
CTTGTAGAGGGGGGTAGAATTCCAGGTGTAGCGGTGAAATGCGTAGAGATCTGGAGGAATACCGGTGGCG
AAGGCGGCCCCCTGGACAAAGACTGACGCTCAGGTGCGAAAGCGTGGGGAGCAAACAGGATTAGATACCC
TGGTAGTCCACGCCGTAAACGATGTCGACTTGGAGGTTGTGCCCTTGAGGCGTGGCTTCCGGAGCTAACG
CGTTAAGTCGACCGCCTGGGGAGTACGGCCGCAAGGTTAAAACTCAAATGAATTGACGGGGGCCCGCACA
AGCGGTGGAGCATGTGGTTTAATTCGATGCAACGCGAAGAACCTTACCTACTCTTGACATCCAGAGAACT
TAGCAGAGATGCTTTGGTGCCTTCGGGAACTCTGAGACAGGTGCTGCATGGCTGTCGTCAGCTCGTGTTG
TGAAATGTTGGGTTAAGTCCCGCAACGAGCGCAACCCTTATCCTTTGTTGCCAGCGNTTNGGNCGGGAAC
TCAAAGGAGACTGCCAGTGATAAACTGGAGGAAGGTGGGGATGACGTCAAGTCATCATGGCCCTTACGAG
TAGGGCTACACACGTGCTACAATGGCATATACAAAGAGAAGCGACCTCGCGAGAGCAAGCGGACCTCATA
AAGTATGTCGTAGTCCGGATTGGAGTCTGCAACTCGACTCCATGAAGTCGGAATCGCTAGTAATCGTGGA
TCAGAATGCCACGGTGAATACGTTCCCGGGCCTTGTACACACCGCCCGTCACACCATGGGAGTGGGTTGC
AAAAGAAGTAGGTAGCTTAACCTTCGGGAGGGCGCTTACCACTTTGTGATTCATGACTGGGGTGAAG
>NR_113340.1 Citrobacter freundii strain JCM 1657 16S ribosomal RNA, partial sequence
ATTGAACGCTGGCGGCAGGCCTAACACATGCAAGTCGAACGGTAGCACAGAGGAGCTTGCTCCTTGGGTG
ACGAGTGGCGGACGGGTGAGTAATGTCTGGGAAACTGCCCGATGGAGGGGGATAACTACTGGAAACGGTA
GCTAATACCGCATAACGTCGCAAGACCAAAGAGGGGGACCTTCGGGCCTCTTGCCATCGGATGTGCCCAG
ATGGGATTAGCTAGTAGGTGGGGTAACGGCTCACCTAGGCGACGATCCCTAGCTGGTCTGAGAGGATGAC
CAGCCACACTGGAACTGAGACACGGTCCAGACTCCTACGGGAGGCAGCAGTGGGGAATATTGCACAATGG
GCGCAAGCCTGATGCAGCCATGCCGCGTGTATGAAGAAGGCCTTCGGGTTGTAAAGTACTTTCAGCGAGG
AGGAAGGCGTTGTGGTTAATAACCGCAGCGATTGACGTTACTCGCAGAAGAAGCACCGGCTAACTCCGTG
CCAGCAGCCGCGGTAATACGGAGGGTGCAAGCGTTAATCGGAATTACTGGGCGTAAAGCGCACGCAGGCG
GTCTGTCAAGTCGGATGTGAAATCCCCGGGCTCAACCTGGGAACTGCATCCGAAACTGGCAGGCTAGAGT
CTTGTAGAGGGGGGTAGAATTCCAGGTGTAGCGGTGAAATGCGTAGAGATCTGGAGGAATACCGGTGGCG
AAGGCGGCCCCCTGGACAAAGACTGACGCTCAGGTGCGAAAGCGTGGGGAGCAAACAGGATTAGATACCC
TGGTAGTCCACGCCGTAAACGATGTCGACTTGGAGGTTGTGCCCTTGAGGCGTGGCTTCCGGAGCTAACG
CGTTAAGTCGACCGCCTGGGGAGTACGGCCGCAAGGTTAAAACTCAAATGAATTGACGGGGGCCCGCACA
AGCGGTGGAGCATGTGGTTTAATTCGATGCAACGCGAAGAACCTTACCTACTCTTGACATCCAGAGAACT
TAGCAGAGATGCTTTGGTGCCTTCGGGAACTCTGAGACAGGTGCTGCATGGCTGTCGTCAGCTCGTGTTG
TGAAATGTTGGGTTAAGTCCCGCAACGAGCGCAACCCTTATCCTTTGTTGCCAGCGRTTCGGYCGGGAAC
TCAAAGGAGACTGCCAGTGATAAACTGGAGGAAGGTGGGGATGACGTCAAGTCATCATGGCCCTTACGAG
TAGGGCTACACACGTGCTACAATGGCATATACAAAGAGAAGCGACCTCGCGAGAGCAAGCGGACCTCATA
AAGTATGTCGTAGTCCGGATTGGAGTCTGCAACTCGACTCCATGAAGTCGGAATCGCTAGTAATCGTGGA
TCAGAATGCCACGGTGAATACGTTCCCGGGCCTTGTACACACCGCCCGTCACACCATGGGAGTGGGTTGC
AAAAGAAGTAGGTAGCTTAACCTTCGGGAGGGCGCTTACCACTTTGTGATTCATGACTGGGGTG
>NR_117678.1 Pseudomonas aeruginosa strain DSM 50071 16S ribosomal RNA, partial sequence
AGTTTGATCCTGGCTCAGATTGAACGCTGGCGGCAGGCCTAACACATGCAAGTCGAGCGGATGAAGGGAG
CTTGCTCCTGGATTCAGCGGCGGACGGGTGAGTAATGCCTAGGAATCTGCCTGGTAGTGGGGGATAACGT
CCGGAAACGGGCGCTAATACCGCATACGTCCTGAGGGAGAAAGTGGGGGATCTTCGGACCTCACGCTATC
AGATGAGCCTAGGTCGGATTAGCTAGTTGGTGGGGTAAAGGCCTACCAAGGCGACGATCCGTAACTGGTC
TGAGAGGATGATCAGTCACACTGGAACTGAGACACGGTCCAGACTCCTACGGGAGGCAGCAGTGGGGAAT
ATTGGACAATGGGCGAAAGCCTGATCCAGCCATGCCGCGTGTGTGAAGAAGGTCTTCGGATTGTAAAGCA
CTTTAAGTTGGGAGGAAGGGCAGTAAGTTAATACCTTGCTGTTTTGACGTTACCAACAGAATAAGCACCG
GCTAACTTCGTGCCAGCAGCCGCGGTAATACGAAGGGTGCAAGCGTTAATCGGAATTACTGGGCGTAAAG
CGCGCGTAGGTGGTTCAGCAAGTTGGATGTGAAATCCCCGGGCTCAACCTGGGAACTGCATCCAAAACTA
CTGAGCTAGAGTACGGTAGAGGGTGGTGGAATTTCCTGTGTAGCGGTGAAATGCGTAGATATAGGAAGGA
ACACCAGTGGCGAAGGCGACCACCTGGACTGATACTGACACTGAGGTGCGAAAGCGTGGGGAGCAAACAG
GATTAGATACCCTGGTAGTCCACGCCGTAAACGATGTCGACTAGCCGTTGGGATCCTTGAGATCTTAGTG
GCGCAGCTAACGCGATAAGTCGACCGCCTGGGGAGTACGGCCGCAAGGTTAAAACTCAAATGAATTGACG
GGGGCCCGCACAAGCGGTGGAGCATGTGGTTTAATTCGAAGCAACGCGAAGAACCTTACCTGGCCTTGAC
ATGCTGAGAACTTTCCAGAGATGGATTGGTGCCTTCGGGAACTCAGACACAGGTGCTGCATGGCTGTCGT
CAGCTCGTGTCGTGAGATGTTGGGTTAAGTCCCGTAACGAGCGCAACCCTTGTCCTTAGTTACCAGCACC
TCGGGTGGGCACTCTAAGGAGACTGCCGGTGACAAACCGGAGGAAGGTGGGGATGACGTCAAGTCATCAT
GGCCCTTACGGCCAGGGCTACACACGTGCTACAATGGTCGGTACAAAGGGTTGCCAAGCCGCGAGGTGGA
GCTAATCCCATAAAACCGATCGTAGTCCGGATCGCAGTCTGCAACTCGACTGCGTGAAGTCGGAATCGCT
AGTAATCGTGAATCAGAATGTCACGGTGAATACGTTCCCGGGCCTTGTACACACCGCCCGTCACACCATG
GGAGTGGGTTGCTCCAGAAGTAGCTAGTCTAACCGCAAGGGGGACGGTTACCACGGAGTGATTCATGACT
GGGGTGAAGTCGTAACAAGGTAGCCGTAGGGGAACCTGCGGCTGGATCACCTCCTTT
>NR_113599.1 Pseudomonas aeruginosa strain NBRC 12689 16S ribosomal RNA, partial sequence
ATTGAACGCTGGCGGCAGGCCTAACACATGCAAGTCGAGCGGATGAAGGGAGCTTGCTCCTGGATTCAGC
GGCGGACGGGTGAGTAATGCCTAGGAATCTGCCTGGTAGTGGGGGATAACGTCCGGAAACGGGCGCTAAT
ACCGCATACGTCCTGAGGGAGAAAGTGGGGGATCTTCGGACCTCACGCTATCAGATGAGCCTAGGTCGGA
TTAGCTAGTTGGTGGGGTAAAGGCCTACCAAGGCGACGATCCGTAACTGGTCTGAGAGGATGATCAGTCA
CACTGGAACTGAGACACGGTCCAGACTCCTACGGGAGGCAGCAGTGGGGAATATTGGACAATGGGCGAAA
GCCTGATCCAGCCATGCCGCGTGTGTGAAGAAGGTCTTCGGATTGTAAAGCACTTTAAGTTGGGAGGAAG
GGCAGTAAGTTAATACCTTGCTGTTTTGACGTTACCAACAGAATAAGCACCGGCTAACTTCGTGCCAGCA
GCCGCGGTAATACGAAGGGTGCAAGCGTTAATCGGAATTACTGGGCGTAAAGCGCGCGTAGGTGGTTCAG
CAAGTTGGATGTGAAATCCCCGGGCTCAACCTGGGAACTGCATCCAAAACTACTGAGCTAGAGTACGGTA
GAGGGTGGTGGAATTTCCTGTGTAGCGGTGAAATGCGTAGATATAGGAAGGAACACCAGTGGCGAAGGCG
ACCACCTGGACTGATACTGACACTGAGGTGCGAAAGCGTGGGGAGCAAACAGGATTAGATACCCTGGTAG
TCCACGCCGTAAACGATGTCGACTAGCCGTTGGGATCCTTGAGATCTTAGTGGCGCAGCTAACGCGATAA
GTCGACCGCCTGGGGAGTACGGCCGCAAGGTTAAAACTCAAATGAATTGACGGGGGCCCGCACAAGCGGT
GGAGCATGTGGTTTAATTCGAAGCAACGCGAAGAACCTTACCTGGCCTTGACATGCTGAGAACTTTCCAG
AGATGGATTGGTGCCTTCGGGAACTCAGACACAGGTGCTGCATGGCTGTCGTCAGCTCGTGTCGTGAGAT
GTTGGGTTAAGTCCCGTAACGAGCGCAACCCTTGTCCTTAGTTACCAGCACCTCGGGTGGGCACTCTAAG
GAGACTGCCGGTGACAAACCGGAGGAAGGTGGGGATGACGTCAAGTCATCATGGCCCTTACGGCCAGGGC
TACACACGTGCTACAATGGTCGGTACAAAGGGTTGCCAAGCCGCGAGGTGGAGCTAATCCCATAAAACCG
ATCGTAGTCCGGATCGCAGTCTGCAACTCGACTGCGTGAAGTCGGAATCGCTAGTAATCGTGAATCAGAA
TGTCACGGTGAATACGTTCCCGGGCCTTGTACACACCGCCCGTCACACCATGGGAGTGGGTTGCTCCAGA
AGTAGCTAGTCTAACCGCAAGGGGGACGGTTACCACGGAGTGATTCATGACTGGGGTGAAG
>NR_114471.1 Pseudomonas aeruginosa strain ATCC 10145 16S ribosomal RNA, partial sequence
GAGTTTGATCATGGCTCAGATTGAACGCTGGCGGCAGGCCTAACACATGCAAGTCGAGCGGATGAAGGGA
GCTTGCTCCTGGATTCAGCGGCGGACGGGTGAGTAATGCCTAGGAATCTGCCTGGTAGTGGGGGATAACG
TCCGGAAACGGGCGCTAATACCGCATACGTCCTGAGGGAGAAAGTGGGGGATCTTCGGACCTCACGCTAT
CAGATGAGCCTAGGTCGGATTAGCTAGTTGGTGGGGTAAAGGCCTACCAAGGCGACGATCCGTAACTGGT
CTGAGAGGATGATCAGTCACACTGGAACTGAGACACGGTCCAGACTCCTACGGGAGGCAGCAGTGGGGAA
TATTGGACAATGGGCGAAAGCCTGATCCAGCCATGCCGCGTGTGTGAAGAAGGTCTTCGGATTGTAAAGC
ACTTTAAGTTGGGAGGAAGGGCAGTAAGTTAATACCTTGCTGTTTTGACGTTACCAACAGAATAAGCACC
GGCTAACTTCGTGCCAGCAGCCGCGGTAATACGAAGGGTGCAAGCGTTAATCGGAATTACTGGGCGTAAA
GCGCGCGTAGGTGGTTCAGCAAGTTGGATGTGAAATCCCCGGGCTCAACCTGGGAACTGCATCCAAAACT
ACTGAGCTAGAGTACGGTAGAGGGTGGTGGAATTTCCTGTGTAGCGGTGAAATGCGTAGATATAGGAAGG
AACACCAGTGGCGAAGGCGACCACCTGGACTGATACTGACACTGAGGTGCGAAAGCGTGGGGAGCAAACA
GGATTAGATACCCTGGTAGTCCACGCCGTAAACGATGTCGACTAGCCGTTGGGATCCTTGAGATCTTAGT
GGCGCAGCTAACGCGATAAGTCGACCGCCTGGGGAGTACGGCCGCAAGGTTAAAACTCAAATGAATTGAC
GGGGGCCCGCACAAGCGGTGGAGCATGTGGTTTAATTCGAAGCAACGCGAAGAACCTTACCTGGCCTTGA
CATGCTGAGAACTTTCCAGAGATGGATTGGTGCCTTCGGGAACTCAGACACAGGTGCTGCATGGCTGTCG
TCAGCTCGTGTCGTGAGATGTTGGGTTAAGTCCCGTAACGAGCGCAACCCTTGTCCTTAGTTACCAGCAC
CTCGGGTGGGCACTCTAAGGAGACTGCCGGTGACAAACCGGAGGAAGGTGGGGATGACGTCAAGTCATCA
TGGCCCTTACGGCCAGGGCTACACACGTGCTACAATGGTCGGTACAAAGGGTTGCCAAGCCGCGAGGTGG
AGCTAATCCCATAAAACCGATCGTAGTCCGGATCGCAGTCTGCAACTCGACTGCGTGAAGTCGGAATCGC
TAGTAATCGTGAATCAGAATGTCACGGTGAATACGTTCCCGGGCCTTGTACACACCGCCCGTCACACCAT
GGGAGTGGGTTGCTCCAGAAGTAGCTAGTCTAACCGCAAGGGGGACGGTTACCACGGAGTGATTCATGAC
TGGGGTGAAGTCGTAACAG

## Sheet: Consortium
The consortium effects of five probiotic bacteria on weight gain (g) of B. gonionotus at different sampling times during the experiment
Initial weight
T1R1	T1R2	T1R3		T2R1	T2R2	T2R3		T3R1	T3R2	T3R3		T4R1	T4R2	T4R3
63	73	63		67	67	54		59	94	57		48	57	85
62	66	55		80	70	74		60	55	72		61	67	77
58	47	71		62	52	81		57	76	47		98	78	56
79	87	87		65	75	91		56	50	95		48	51	91
50	75	64		51	81	75		87	65	87		53	48	65
62	63	50		65	49	77		44	81	59		71	59	56
75	78	69		55	52	68		56	54	91		86	74	52
74	74	65		54	72	68		48	55	85		92	57	53
89	80	52		65	51	67		56	51	54		64	53	55
86	51	71		72	57	61		90	55	65		64	87	72
75	78	82		91	55	53		66	63	48		60	54	93
48	49	77		61	55	48		84	90	64		51	73	47
48	70	71		54	90	51		81	73	51		58	72	54
72	62	79		64	89	56		75	79	93		69	56	66
55	48	45		60	90	53		76	77	50		63	53	59
66	65	67		64	50	65		66	69	67		54	81	57
First sampling
T1R1	T1R2	T1R3		T2R1	T2R2	T2R3		T3R1	T3R2	T3R3		T4R1	T4R2	T4R3
45	47	46		74	55	71		71	72	71		57	85	59
62	91	84		68	98	53		80	81	51		76	57	62
51	69	75		77	94	62		79	83	98		59	54	70
48	70	72		70	62	58		86	77	54		62	77	58
73	49	88		75	63	55		94	94	67		54	78	50
83	81	74		95	61	59		71	67	73		63	58	98
93	53	55		59	90	68		96	58	69		77	98	76
70	64	70		57	50	77		62	56	57		57	57	56
86	76	75		60	77	60		53	60	89		96	61	55
69	76	68		55	75	79		63	57	80		101	57	53
57	64	76		63	86	82		59	85	63		74	65	69
90	78	73		90	81	98		92	69	91		56	52	91
55	80	62		73	57	89		61	53	98		50	54	59
69	48	67		79	76	83		65	79	47		91	90	83
70	66	53		77	74	65		64	58	74		56	71	81
68	70	70		68	55	86		60	98	53		65	60	68
Second sampling
T1R1	T1R2	T1R3		T2R1	T2R2	T2R3		T3R1	T3R2	T3R3		T4R1	T4R2	T4R3
90	91	56		65	100	75		101	102	72		65	63	55
60	83	70		77	67	105		96	81	55		70	63	91
69	47	74		108	81	99		82	65	71		106	95	82
94	86	55		73	105	65		62	95	57		58	69	61
90	67	68		63	62	90		71	65	102		66	88	104
59	61	92		67	90	87		68	76	50		83	54	59
83	87	75		95	72	57		89	86	73		54	104	69
71	68	60		68	80	77		68	71	60		56	75	63
59	74	68		69	97	68		67	63	95		57	83	68
76	53	80		75	80	64		66	56	88		76	55	61
53	78	86		102	62	105		62	71	67		100	53	55
52	74	62		75	84	64		59	62	94		97	59	99
61	72	76		77	61	96		70	88	103		69	60	72
74	74	88		85	57	91		61	72	57		56	55	61
56	50	47		79	71	53		98	57	77		63	60	57
70	49	71		56	60	57		85	83	64		55	69	81
Third sampling
T1R1	T1R2	T1R3		T2R1	T2R2	T2R3		T3R1	T3R2	T3R3		T4R1	T4R2	T4R3
61	84	61		58	70	63		87	85	95		102	100	72
64	85	76		73	91	71		90	78	98		73	86	59
63	49	92		83	107	73		72	77	64		58	66	105
71	89	78		112	79	93		85	64	82		67	67	64
80	71	55		77	91	98		76	105	57		56	50	84
93	64	74		69	76	71		69	109	106		103	65	94
70	91	57		75	114	106		58	66	62		59	87	61
61	75	68		107	59	81		66	93	75		96	109	103
90	77	49		76	63	65		94	57	60		71	79	55
85	53	83		79	110	60		66	85	66		110	65	82
61	80	75		81	66	98		99	68	70		65	50	73
56	77	73		60	78	105		106	94	82		62	75	66
73	75	82		104	66	71		115	70	58		61	72	65
67	74	85		82	90	109		71	65	107		57	64	56
71	50	75		91	82	68		62	63	97		86	77	64
72	50	72		97	83	110		66	85	80		60	63	83
Final sampling
T1R1	T1R2	T1R3		T2R1	T2R2	T2R3		T3R1	T3R2	T3R3		T4R1	T4R2	T4R3
75	57	71		70	125	75		71	90	114		64	88	72
73	77	86		93	78	82		74	72	108		71	110	72
63	87	91		105	116	74		82	69	74		110	81	109
62	79	90		74	89	85		94	107	91		104	65	72
90	92	61		80	95	107		118	72	64		67	90	91
58	82	82		112	88	85		93	82	80		103	75	106
73	75	66		90	87	127		83	84	72		57	54	62
76	56	67		86	114	83		91	70	84		78	60	74
63	53	51		108	75	89		97	90	60		66	101	65
93	75	78		90	87	76		63	79	85		68	78	72
72	74	74		96	76	114		69	113	81		78	55	81
70	72	75		82	89	91		84	86	83		76	70	78
74	73	74		89	90	91		91	72	75		75	72	75
70	75	73		90	88	81		66	85	84		73	75	76
72	74	75		91	91	88		83	83	81		69	66	72
77	82	66		87	91	92		85	84	82		59	64	61

## Sheet: Individual
The individual effects of five probiotic bacteria on weight gain (g) of B. gonionotus at different sampling times during the experiment
Initial weight
Control				GFB-1				GFB-2				GFB-3				GFB-4				GFB-5
R1	R2	R3		R1	R2	R3		R1	R2	R3		R1	R2	R3		R1	R2	R3		R1	R2	R3
63	73	63		67	67	54		59	80	57		48	57	85		59	64	57		48	57	85
62	66	54		80	70	74		60	55	72		61	67	77		60	55	72		61	67	77
58	56	71		62	52	81		57	76	47		98	78	56		57	76	47		98	78	56
74	76	71		65	75	91		56	50	80		48	51	91		56	50	59		48	51	91
50	75	63		51	81	75		87	65	81		53	48	65		87	65	87		53	48	65
62	63	50		65	49	77		44	81	59		71	59	56		44	81	59		71	59	56
75	78	69		55	52	68		56	54	91		86	74	52		56	54	91		86	74	52
74	74	65		54	72	68		48	55	85		92	57	53		48	55	85		92	57	53
75	76	52		65	51	67		56	51	54		64	53	55		56	51	54		64	53	55
71	51	71		72	57	61		90	55	65		64	87	72		80	55	65		64	87	72
75	78	82		91	55	53		66	63	48		60	54	93		66	63	48		60	54	93
55	53	77		61	55	48		84	90	64		51	73	47		84	80	64		51	73	47
50	70	71		54	90	51		81	73	51		58	72	54		81	73	51		58	72	54
72	62	79		64	89	56		75	79	93		69	56	66		75	67	63		69	56	66
56	52	45		60	90	53		76	77	50		63	53	59		76	77	50		63	53	59
67	65	63		64	50	65		66	69	67		55	81	57		66	69	67		54	81	57
First sampling
Control				GFB-1				GFB-2				GFB-3				GFB-4				GFB-5
R1	R2	R3		R1	R2	R3		R1	R2	R3		R1	R2	R3		R1	R2	R3		R1	R2	R3
56	60	64		69	55	71		71	72	71		70	81	59		71	62	71		57	85	83
62	68	82		74	98	53		80	81	51		76	70	62		80	71	51		76	57	81
56	69	75		68	94	62		79	83	78		59	64	70		79	83	78		59	54	68
56	70	72		81	62	58		86	77	54		62	77	65		86	77	54		62	77	58
73	56	57		70	63	55		94	94	67		68	78	65		91	84	67		54	78	50
83	79	74		75	61	59		71	67	73		74	65	83		71	67	73		63	58	98
85	53	55		87	90	68		96	58	69		77	77	76		66	55	69		77	98	76
70	64	70		59	50	77		62	56	57		67	67	66		62	56	57		57	57	59
86	76	75		57	77	60		58	60	89		89	61	70		53	60	89		96	61	62
69	76	68		60	75	79		63	57	80		90	70	59		53	57	80		81	57	70
57	57	76		55	86	82		59	85	63		74	65	66		59	75	63		74	65	69
81	74	71		63	81	93		88	69	91		70	62	81		82	59	71		56	52	91
65	80	62		90	57	89		61	53	98		50	64	68		61	53	92		50	54	59
69	58	67		73	76	83		65	79	49		80	83	79		65	69	49		91	90	56
70	66	50		79	74	65		64	58	74		66	71	81		64	58	64		56	71	64
60	70	63		77	55	86		60	98	53		67	60	68		60	78	53		65	60	53
Second sampling
Control				GFB-1				GFB-2				GFB-3				GFB-4				GFB-5
R1	R2	R3		R1	R2	R3		R1	R2	R3		R1	R2	R3		R1	R2	R3		R1	R2	R3
87	85	56		65	100	75		101	102	72		65	63	65		70	98	72		65	63	55
60	83	60		77	67	100		96	81	55		70	73	91		59	81	55		70	63	91
69	57	74		91	81	99		82	65	71		86	95	82		82	65	71		68	95	82
88	80	55		73	99	65		62	95	57		78	69	61		62	75	57		58	69	61
90	67	68		63	67	90		71	65	102		66	88	91		71	65	89		66	88	94
59	61	92		67	90	87		68	76	50		83	67	59		68	76	50		83	54	59
82	87	75		95	72	67		89	86	73		64	96	69		61	86	73		54	91	69
69	68	60		68	80	77		68	71	60		56	75	68		68	71	60		56	75	63
58	74	68		69	97	68		67	63	95		67	86	68		67	63	75		57	83	68
76	54	70		75	80	64		66	66	88		76	65	66		66	56	88		76	55	61
56	78	86		92	62	98		62	71	67		90	78	65		62	71	67		62	53	55
57	74	62		75	84	64		59	62	94		97	59	99		59	62	79		97	59	99
61	72	76		77	61	96		70	88	103		69	60	72		70	88	81		69	60	72
72	74	88		85	57	91		75	72	67		85	75	61		61	62	57		56	56	61
56	55	57		79	71	63		98	67	77		73	69	67		62	57	77		63	60	57
				66	60	57		85	83	64		75	69	81		85	83	64		55	69	81
Third sampling
Control				GFB-1				GFB-2				GFB-3				GFB-4				GFB-5
R1	R2	R3		R1	R2	R3		R1	R2	R3		R1	R2	R3		R1	R2	R3		R1	R2	R3
64	84	61		58	70	63		87	85	95		90	90	72		87	85	95		92	92	72
65	85	76		73	91	71		90	78	98		73	86	70		70	78	98		73	86	59
63	59	92		83	107	73		72	77	64		78	76	92		72	77	64		58	66	98
71	89	78		105	79	93		85	64	82		75	72	84		85	64	82		67	67	64
80	71	55		77	91	98		76	105	57		76	75	84		76	99	57		56	58	84
92	64	74		69	76	71		69	109	106		92	65	85		69	88	86		93	65	94
70	90	57		75	104	106		58	66	62		72	87	71		68	66	62		59	87	61
61	75	68		107	59	81		66	93	75		96	95	90		66	71	65		96	95	103
89	77	57		76	63	65		94	77	80		75	79	85		94	67	60		71	79	60
85	56	83		79	110	60		66	85	66		99	78	82		66	75	66		90	65	82
61	80	75		81	66	98		99	68	70		77	78	83		89	68	70		65	60	73
56	77	73		60	78	105		106	94	82		80	75	76		86	74	72		62	75	66
74	75	82		104	66	71		115	70	58		81	82	80		95	60	58		61	72	65
68	74	87		82	90	109		71	75	107		77	84	76		71	65	77		77	64	66
70	72	74		91	82	68		72	73	97		86	77	84		62	63	97		86	77	64
71	69	68		97	78	101		76	85	80		80	73	83		66	85	80		60	63	83
Final sampling
Control				GFB-1				GFB-2				GFB-3				GFB-4				GFB-5
R1	R2	R3		R1	R2	R3		R1	R2	R3		R1	R2	R3		R1	R2	R3		R1	R2	R3
74	77	78		108	87	84		92	69	79		87	101	103		74	71	60		93	68	67
67	75	85		112	98	87		88	78	87		103	88	85		69	74	68		91	62	68
71	69	68		87	109	69		74	87	89		112	75	83		67	69	87		68	69	74
71	94	78		107	113	80		58	84	79		87	102	86		84	72	85		97	73	62
79	81	70		75	87	76		78	86	89		82	87	88		67	73	69		67	78	63
78	57	71		70	95	75		71	90	114		64	88	72		71	90	97		64	88	72
78	77	86		93	78	82		74	72	108		79	90	72		74	72	99		79	90	72
73	87	91		98	103	74		82	69	74		95	81	95		82	69	74		65	81	95
63	79	90		74	89	85		94	107	91		86	65	72		94	77	91		86	65	72
80	92	71		86	95	107		118	72	64		67	90	91		72	72	64		67	90	91
65	82	82		92	68	85		93	82	80		94	75	100		93	82	80		94	85	106
73	75	66		80	67	110		66	84	92		57	52	62		66	84	72		67	65	62
76	56	77		86	85	83		91	70	84		78	75	74		91	70	84		78	60	74
73	59	61		80	75	81		107	90	60		66	94	68		77	90	60		66	94	82
78	75	78		75	87	76		63	79	85		85	78	72		68	79	85		85	78	72
95	78	95		98	76	80		69	113	80		78	77	87		69	103	80		68	65	81

## Sheet: Survival
The effects of probiotic on the survival rate of Barbonymus gonionotus
Treatment	Time (day)	No. of Survival	PorSurDays	CumSur
Control	1	100	0.96	0.96				Cumulative survival of B. gonionotus (7 days experiment)
Control	2	96	0.885417	0.85					Control	GFB1	GFB2	GFB3	GFB4	GFB5	T2	T3	T4
Control	3	85	0.788235	0.67				Day1	0.96	0.98	0.97	0.96	0.94	0.93	1	0.95	0.98
Control	4	67	0.880597	0.59				Day2	0.85	0.83	0.86	0.85	0.79	0.83	0.99	0.86	0.89
Control	5	59	0.813559	0.48				Day3	0.67	0.69	0.73	0.72	0.67	0.71	0.86	0.76	0.78
Control	6	48	0.979167	0.47				Day4	0.59	0.59	0.66	0.71	0.55	0.59	0.73	0.61	0.67
Control	7	47	0.978723	0.46				Day5	0.48	0.58	0.63	0.69	0.53	0.52	0.65	0.59	0.66
GFB1	1	100	0.98	0.98				Day6	0.47	0.58	0.62	0.68	0.5	0.51	0.6	0.58	0.66
GFB1	2	98	0.846939	0.83				Day7	0.46	0.57	0.61	0.64	0.49	0.5	0.58	0.57	0.59
GFB1	3	83	0.831325	0.69
GFB1	4	69	0.855072	0.59
GFB1	5	59	0.983051	0.58
GFB1	6	58	1	0.58
GFB1	7	58	0.982759	0.57
GFB2	1	100	0.97	0.97
GFB2	2	97	0.886598	0.86
GFB2	3	86	0.848837	0.73
GFB2	4	73	0.90411	0.66
GFB2	5	66	0.954545	0.63
GFB2	6	63	0.984127	0.62
GFB2	7	62	0.983871	0.61
GFB3	1	100	0.96	0.96
GFB3	2	96	0.864583	0.85
GFB3	3	83	0.891566	0.72
GFB3	4	74	0.851351	0.71
GFB3	5	63	0.968254	0.69
GFB3	6	61	0.983607	0.68
GFB3	7	60	0.983333	0.64
GFB4	1	100	0.94	0.94
GFB4	2	94	0.840426	0.79
GFB4	3	79	0.848101	0.67
GFB4	4	67	0.820896	0.55
GFB4	5	55	0.963636	0.53
GFB4	6	53	0.943396	0.5
GFB4	7	50	0.98	0.49
GFB5	1	100	0.93	0.93
GFB5	2	93	0.892473	0.83
GFB5	3	83	0.855422	0.71
GFB5	4	71	0.830986	0.59
GFB5	5	59	0.881356	0.52
GFB5	6	52	0.980769	0.51
GFB5	7	51	0.980392	0.5
T2	1	100	1	1
T2	2	99	0.99	0.99
T2	3	86	0.868687	0.86
T2	4	73	0.848837	0.73
T2	5	65	0.890411	0.65
T2	6	60	0.923077	0.6
T2	7	59	0.983051	0.58
T3	1	100	0.95	0.95
T3	2	95	0.905263	0.86
T3	3	86	0.883721	0.76
T3	4	76	0.802632	0.61
T3	5	61	0.967213	0.59
T3	6	59	0.983051	0.58
T3	7	58	0.982759	0.57
T4	1	100	0.98	0.98
T4	2	98	0.908163	0.89
T4	3	89	0.876404	0.78
T4	4	78	0.858974	0.67
T4	5	67	0.985075	0.66
T4	6	66	1	0.66
T4	7	66	0.893939	0.59

## Sheet: Histology
The effects of consortium and individual probiotics on the length of intestinal villi (µm) of experimental B. gonionotus
Treatment	Control				Consortium				GFB-1				GFB-2				GFB-3				GFB-4				GFB-5
Replication	R1	R2	R3		R1	R2	R3		R1	R2	R3		R1	R2	R3		R1	R2	R3		R1	R2	R3		R1	R2	R3
	413	403	412		693	589	624		812	726	598		671	741	712		685	678	642		536	425	469		452	489	456
	544	408	509		650	678	735		697	654	704		756	703	658		650	735	703		412	468	484		501	468	417
	503	472	485		751	578	623		976	712	621		690	684	599		725	752	684		399	512	475		514	473	485
	428	501	395		684	710	608		752	635	729		702	668	647		689	608	668		498	478	648		479	647	413
	476	423	437		764	701	685		736	647	625		699	687	745		725	685	687		563	547	415		531	469	389
	416	436	404		736	654	692		801	705	704		786	647	725		736	692	647		698	458	523		541	535	479
	484	478	434		593	598	677		596	745	599		634	715	698		593	677	715		569	417	456		489	437	453
	410	407	412		676	647	814		758	796	758		763	688	635		677	758	688		498	425	645		598	538	489
	448	432	468		654	712	688		667	667	704		698	724	737		654	688	724		512	512	415		537	469	503
	523	412	487		792	695	778		714	650	714		686	745	745		789	778	745		645	496	526		625	438	417
	458	398	447		714	789	792		698	641	698		599	698	812		769	792	698		658	569	523		478	506	598
	454	396	463		647	593	823		723	658	723		567	745	797		647	756	745		436	678	478		531	489	532
	426	469	463		709	764	767		695	703	695		756	674	788		709	726	674		478	475	412		549	435	461
	413	436	452		650	692	734		714	589	722		615	765	765		652	734	765		529	456	456		438	483	476
	487	475	485		693	874	679		697	628	674		648	588	812		714	679	588		547	501	532		417	623	526
	428	409	426		698	508	693		788	689	712		785	568	798		698	693	568		452	475	458		428	506	623
	442	348	457		610	797	876		785	754	785		698	706	596		610	876	706		469	425	456		492	489	458
	403	436	452		698	684	648		697	785	603		745	675	687		698	648	856		498	459	456		505	427	413
	458	409	436		710	657	706		803	812	687		803	725	705		710	706	714		475	495	687		494	460	425
	421	512	465		658	509	699		745	805	745		624	639	537		678	687	697		569	470	496		425	485	476
	507	417	495		698	651	725		801	692	728		568	697	767		657	752	684		558	579	533		489	508	471

## Sheet: LAB
The total bacteria and lactic acid bacterial counts (log CFU/g) of the gut of B. gonionotus
Total Bacterial Counts (log CFU/g)					Lactic Acid Bacterial Counts (log CFU/g)
Treatment	Replication	Total Bacteria	Average		Treatment	Replication	Lactic Acid Bacteria	Average
Initial	R1	6.1			Initial	R1	3.75
	R2	4.8	5.43			R2	3.2	3.47
	R3	5.39				R3	3.46
Control	R1	6.2			Control	R1	4.2
	R2	5.3	5.74667			R2	3.52	3.86333
	R3	5.74				R3	3.87
Consortium	R1	7.12			Consortium	R1	4.87
	R2	6.52	6.65333			R2	5.3	5.12333
	R3	6.32				R3	5.2
GFB-1	R1	7.23			GFB-1	R1	5.8
	R2	6.29	6.77667			R2	5.23	5.50667
	R3	6.81				R3	5.49
GFB-2	R1	6.73			GFB-2	R1	5.7
	R2	7.1	6.71667			R2	5.3	5.42
	R3	6.32				R3	5.26
GFB-3	R1	7.24			GFB-3	R1	5.37
	R2	6.71	6.68333			R2	5.51	5.37667
	R3	6.1				R3	5.25
GFB-4	R1	6.73			GFB-4	R1	3.99
	R2	6	6.71			R2	4.25	4.06333
	R3	7.4				R3	3.95
GFB-5	R1	7.35			GFB-5	R1	4.25
	R2	6.64	6.69667			R2	4.5	4.35
	R3	6.1				R3	4.3

## Sheet: Hematology-1
The consortium probiotic effects on hematological parameters of experimental Barbonymus gonionotus
Glucose(mMol/dL)
T1				T2				T3				T4
R1	R2	R3		R1	R2	R3		R1	R2	R3		R1	R2	R3
3.9	5.1	3.6		4.1	6.1	4.6		4.9	4.5	4.3		4.8	4.44	4.7
2.5	2.8	4.7		5.4	5.5	3.9		4.4	4.8	5		4.6	4.5	4.9
3.4	3.3	3.8		4.7	4.4	5.3		4.4	4.9	3.7		5.1	4.8	4.3
3.3	3.3	2.9		3.5	4.2	5.2		5.2	4.4	5.3		4.5	5.1	4.2
4.1	4	2.4		5.3	5.8	4.9		5.5	4.2	4.9		4.8	4.4	5
4.4	2.2	3.2		4.8	4.3	4.6		3.7	5.2	4.4		4.9	4.1	4.4
2.7	2.8	3.7		5.9	5.4	5		3.6	3.9	4.1		4.4	4.9	4.3
3.1	2.5	3.5		3.9	5.6	5.4		4.8	4.8	3.8		5.3	5.1	4.3
2.5	3.2	2.4		5.1	6.4	4.7		4.8	4.6	4		5	4.4	4.8
2.9	3	2.8		4.3	3.8	5.4		4.8	4.6	5.1		4.7	4.2	4.6
Hemoglobin(mMol/dL)
T1				T2				T3				T4
R1	R2	R3		R1	R2	R3		R1	R2	R3		R1	R2	R3
8.7	8.7	8.8		11	12.7	11.9		10.6	11.1	11.4		12.6	12.5	12.2
9.5	9.5	8.2		12.5	12.1	12.1		11.1	10.7	10.5		11.8	12.1	11.7
9.1	9	8.7		11.5	11.8	12.5		10.8	12.1	11.2		12.5	11.5	13.1
7.6	7.9	9.3		11	11.9	11.5		11.5	11	11.9		13.5	12.4	12.5
7.9	8.9	9.5		11.7	12.5	12.4		10.7	11.2	11.5		12.6	13.4	11.9
8.1	8.5	8.8		11.4	12.8	11.6		10.4	11.5	12.1		11.9	12.9	12.6
8.8	8.8	9.4		10.8	12.2	10.8		11.5	10.9	12		12.8	13	12.7
8.9	8.4	8.6		11.1	12.5	11.3		11.3	11.6	10.9		11.6	12.7	12.5
9	8.4	7.8		10.5	12.1	12.7		12.3	10.6	11.4		12.9	11.9	11.5
9.2	8.9	8.1		11.3	11.5	11.9		11.1	11.7	11.2		13.2	12.5	12.3
RBC×106
T1				T2				T3				T4
R1	R2	R3		R1	R2	R3		R1	R2	R3		R1	R2	R3
3.2	3.6	3.3		4.6	4.8	4.75		4.2	4.8	4.47		4.11	4.3	4.91
3.54	3.49	3.33		4.47	4.91	5		4.44	4.56	4.8		4.15	4.47	4.97
3.27	3.54	3.42		4.88	5.1	4.64		4.33	4.85	4.77		4.3	4.92	4.8
3.3	3.38	3.21		4.62	4.67	4.88		4.25	4.54	4.4		3.8	4.6	4.62
3.41	3.31	3.45		4.55	4.44	4.85		4.36	4.91	4.6		4.05	4.52	4.55
3	3.7	3.37		4.93	4.56	4.59		4.11	4.97	4.1		3.79	5	4.93
3.5	3.52	3.17		4.66	4.85	4.47		4.19	4.55	4.3		3.99	4.36	5.23
3.41	3.47	3.16		4.31	4.54	4.8		4.22	4.93	4.47		4.12	5.11	4.96
3.11	3.62	3.28		4.6	5.28	4.77		4.35	4.66	4.88		3.67	4.19	4.8
3.05	3.6	3.32		4.52	4.8	4.75		4.1	3.39	4.31		4.2	4.61	4.83
WBC×103
T1				T2				T3				T4
R1	R2	R3		R1	R2	R3		R1	R2	R3		R1	R2	R3
2.97	3.01	2.94		3.7	3.77	3.76		3.65	3.41	3.61		3.8	3.83	3.59
2.82	2.99	3.15		3.61	3.81	3.66		3.58	3.57	3.46		4.1	3.57	3.91
2.87	3.1	3.11		3.57	3.61	3.87		3.5	3.51	3.31		3.75	3.66	4.08
2.92	2.8	2.9		3.51	3.67	3.55		3.59	3.49	3.61		3.93	3.87	3.61
3.2	2.9	2.85		3.55	3.59	3.65		3.91	3.54	3.69		3.55	4.11	3.69
3.05	2.97	3.13		3.67	3.91	3.58		3.55	3.66	3.44		4.2	3.67	3.82
2.75	3.05	2.94		3.74	3.55	3.53		3.55	3.54	3.7		3.99	3.65	4.16
2.86	2.95	3.04		3.41	3.66	3.77		3.67	3.65	3.31		4.1	3.48	3.49
2.99	2.84	2.97		3.49	3.54	3.51		3.74	3.77	3.57		4.07	3.79	3.54
3.1	2.99	3.1		3.54	3.65	3.57		3.53	3.51	3.33		3.87	3.68	3.66
PCV(%)
T1				T2				T3				T4
R1	R2	R3		R1	R2	R3		R1	R2	R3		R1	R2	R3
34.2	32	31.2		33.5	38.82	31.07		44.01	37.7	29.9		38.82	35.7	41.11
30.42	31.07	29.9		37.4	42.46	32.88		39.6	35.85	36.42		31.3	38.7	42.64
32.3	28.88	30.65		31.92	45.12	35.7		41.11	35.29	36.2		36.1	42.46	37.85
28.8	25.5	34		28.8	41.79	33.7		42.64	35.28	39.8		39.8	45.12	31.3
31.3	34.1	29.92		30.42	37.7	35.9		37.85	35.85	37.5		33.7	41.79	36.1
36.1	28.8	29.1		37.3	35.85	41.79		43.76	43.11	36.1		41.79	37.4	32.88
29.3	31.3	29.1		31.07	43.11	37.7		43.68	33.47	36.79		37.7	41.92	37.3
27.33	36.1	31.1		32.88	46.13	35.85		40.1	37.3	37.7		36.85	36.8	36.2
26.89	29.8	28.3		29.9	39.8	36.1		38.4	31.07	35.85		35.97	41.82	39.8
30.1	33.7	30.01		36.42	37.5	36.79		40.5	32.88	39.66		43.11	43.79	37.5

## Sheet: Hematology-2
The individual probiotic effects on hematological parameters of experimental Barbonymus gonionotus
Glucose(mMol/dL)
Control				GFB1				GFB2				GFB3				GFB-4				GFB-5
R1	R2	R3		R1	R2	R3		R1	R2	R3		R1	R2	R3		R1	R2	R3		R1	R2	R3
3.8	4.5	4.5		4	5.8	5.1		5.2	5.1	4.6		4.8	4.44	4.7		4.3	3.93	3.95		3.9	3.9	3.7
2.6	3.8	4.6		5.3	5.3	4.5		4.7	4.9	5.3		4.6	4.5	4.9		3.1	3.9	3.47		3.1	3.47	3.9
3.5	3.7	3.7		4.5	4.5	5.2		4.4	4.8	4.7		5.1	4.8	4.3		3.6	4.3	4.12		3.4	3.45	4.2
3.7	4.1	4.5		3.5	4.1	5		5.1	4.3	4.3		4.5	5.1	4.2		3.2	3.9	4.8		3.8	3.25	3.9
4.6	3.9	4.5		5.1	5	4.8		5.6	4.6	4.8		4.8	4.4	5		3.5	4.2	3.5		3.3	3.8	4.32
4.4	4.6	3.5		4.7	4.5	4.5		4.7	3.8	4.5		4.9	4.1	4.4		3.9	4.3	3.2		3.7	3.4	4.2
3.1	2.8	3.5		5.1	5.5	5.2		5.5	4.4	4.8		4.4	4.9	4.3		3.8	4.35	4.1		3.4	3.14	3.97
3.1	2.9	3.4		4.2	5.7	5.1		4.7	4.8	4.8		5.3	5.1	4.3		3.2	4.3	4.3		3.9	3.7	3.87
3.1	3.2	3.8		5.2	6.3	4.7		4.9	4.6	4.2		5	4.4	4.8		3.4	4.2	3.9		3.7	3.8	4.3
2.9	3	2.7		4.2	3.9	5.5		5	4.3	4.6		4.7	4.2	4.6		3.2	4.1	3.6		3.2	3.47	4.25
Hemoglobin(mMol/dL)
Control				GFB1				GFB2				GFB3				GFB-4				GFB-5
R1	R2	R3		R1	R2	R3		R1	R2	R3		R1	R2	R3		R1	R2	R3		R1	R2	R3
9.5	9.1	8.8		11.5	11.2	12.3		11.5	10.9	9.8		11.1	11.5	10.4		10.5	9.4	9.8		9.1	9.5	9.7
9.54	9.2	8.5		11.1	11.8	10.5		11.1	10.8	10.5		10.5	12	11		9.45	9.1	9.1		8.95	9.7	9.2
9.2	9.6	9.5		11.5	11.5	10.5		10.5	11.6	11.2		11.9	11.2	11.8		8.8	9.5	10.9		8.9	9.4	9.6
9.32	9.8	9.2		11.9	11.9	12		10.5	11	11.9		12.1	10.9	11.3		9.5	8.5	10.5		10.4	9.1	10.5
10.7	8.6	9.6		11.7	10.3	12.3		10.7	10.8	11.5		10.6	10.5	11.9		9.45	9.1	9.8		8.5	9.5	9.6
10.15	8.5	8.4		10.5	10.5	11.2		10.5	11.5	9.8		11.2	9.8	9.4		8.5	9.8	9.4		9.4	10.2	10.9
9.75	9.5	9.2		10.8	10.2	10.6		10.7	10.8	12		11.3	10.8	10.7		9.47	9.1	9.99		9.2	8.9	9.2
9.75	8.9	8.7		12.5	11.5	9.6		10.2	11.5	10.9		11.8	9.7	9.6		9.7	9.7	9.6		9.2	10.8	10.1
10.5	9.15	9.5		11.2	12.1	9.3		11.5	10.5	11.1		11.4	11.9	11.5		9.8	10.25	9.5		9.87	8.8	9.4
9.2	9.3	8.5		11	12.3	12.1		9.8	11.6	11.2		12.5	10.5	9.5		9.5	10.5	9.7		9.54	8.1	10.9
RBC×106
Control				GFB1				GFB2				GFB3				GFB-4				GFB-5
R1	R2	R3		R1	R2	R3		R1	R2	R3		R1	R2	R3		R1	R2	R3		R1	R2	R3
3.1	4.1	3.98		3.9	4.23	4.14		3.8	4.5	4.09		4.02	4.21	4.23		3.25	4.01	3.85		3.6	3.5	3.2
3.21	3.28	4.7		4.21	4.87	4.13		4.51	4.23	4.7		4.1	4.12	4.36		3.85	3.95	4.3		3.25	3.82	3.52
3.14	3.51	3.88		3.9	3.4	3.78		3.95	4.19	4.53		4.2	4.42	3.98		3.2	4.2	3.98		3.87	3.66	3.5
3.5	3.25	3.5		4.21	4.67	4.8		4.01	4.12	4.3		3.8	4.6	4.62		3.8	4.6	3.85		4.01	3.54	3.5
3.14	3.41	4.2		4.58	4.25	4.54		4.52	4.25	4.6		4.05	3.9	4.55		3.5	3.9	3.5		3.96	3.75	3.54
3	3.84	3.47		4.68	4.37	4.39		4.13	5.2	4.52		3.79	4.6	4.93		3.79	3.58	3.5		3.47	3.84	3.47
3.5	3.21	3.12		4.16	4.65	4.47		4.03	4.32	4.3		3.99	4.36	4.23		3.25	3.5	4.23		4.06	3.21	3.14
3.58	3.01	3.99		4.31	3.89	4.8		4.21	4.51	4.47		4.12	4.36	4.96		3.4	3.7	3.8		3.5	3.01	3.21
3.11	3.32	4.2		4.1	5.11	4.99		4.28	4.65	4.66		3.67	4.02	4.8		3.67	4.02	4.8		3.68	3.58	3.28
3.71	3.5	3.41		4.89	4.2	4.75		3.86	3.47	4.26		4.1	4.01	4.12		3.58	3.1	3.3		4.31	3.86	3.4
WBC×103
Control				GFB1				GFB2				GFB3				GFB-4				GFB-5
R1	R2	R3		R1	R2	R3		R1	R2	R3		R1	R2	R3		R1	R2	R3		R1	R2	R3
2.92	2.99	2.95		3.6	3.88	3.81		3.6	3.5	3.74		3.7	3.64	3.41		3.7	3.56	3.25		2.91	3.24	2.94
2.78	3.1	3.1		3.87	3.86	3.71		3.7	3.6	3.58		3.6	3.75	3.2		3.84	3.57	3.19		2.83	2.68	3.15
2.85	3.2	3.22		3.47	3.71	3.89		3.74	3.9	3.57		3.78	3.65	3.1		3.7	3.5	3.38		3.17	3.65	3.11
2.9	2.9	2.61		3.85	3.58	3.51		3.6	3.56	3.72		3.5	3.84	3.51		3.62	3.6	3.61		3.45	3.12	2.9
3.1	2.8	2.81		3.55	3.48	3.58		3.8	3.47	3.69		3.58	3.74	3.12		3.41	3.75	3.12		3.2	2.85	2.85
3.12	2.54	2.4		3.75	3.9	3.54		3.54	3.87	3.54		4.1	3.63	3.11		3.62	3.47	3.82		3.05	2.49	3.13
2.75	3.08	3.1		3.66	3.47	3.57		3.87	3.5	3.71		3.6	3.65	3.27		3.56	3.12	3.14		3.12	3	2.94
2.98	3.1	3.12		3.87	3.6	3.98		3.68	3.8	3.56		3.8	3.89	3.49		3.56	3.21	3.49		2.99	3.5	3.5
3.6	2.83	3.2		3.69	3.7	3.67		3.69	3.7	3.73		3.9	3.1	3.54		3.72	3.04	3.02		2.46	2.8	3.35
3.2	3.4	2.99		3.88	3.55	3.5		3.57	3.45	3.49		3.65	3.9	3.25		3.52	3.3	3.12		3.1	3.4	3.45
PCV(%)
Control				GFB1				GFB2				GFB3				GFB-4				GFB-5
R1	R2	R3		R1	R2	R3		R1	R2	R3		R1	R2	R3		R1	R2	R3		R1	R2	R3
23.78	21.45	21.23		31.5	33.5	30.8		34.8	30	29.9		31.45	27.5	32.6		22.5	35.7	25.4		34.2	32	27.3
24.45	27.5	25.8		35.7	29.2	32.5		35.9	33.4	26.8		31.3	38.7	35.36		25.7	21.6	33.5		30.42	31.07	20.45
25.3	28.88	21.5		29.4	40.6	35.7		32	35.29	36.2		36.1	33.5	35.7		31.5	35.5	32.4		32.3	28.88	25.3
28.8	25.5	34		28.8	41.79	33.7		38.78	31.64	29.1		25.4	35.8	31.3		25	35.5	31.3		28.8	25.5	27.5
31.3	34.1	29.92		30.42	35.8	35.9		37.85	35.85	37.5		33.7	38.7	31.5		25.6	38.5	35.4		31.3	34.1	28.3
20.23	28.8	23.5		37.3	33.42	41.79		39.5	33.42	36.1		29.3	37.4	32.88		21.7	37.4	32.88		25.6	28.8	25.5
29.3	31.3	29.1		31.07	33.7	37.7		38.87	33.47	36.79		37.7	28.23	31.2		37.7	26.3	37.3		29.3	25.4	29.1
20.1	26.5	31.1		28.9	41.6	35.85		35.2	37.3	37.7		36.85	36.8	36.2		26.3	27.45	36.2		27.33	36.1	25.6
20.5	29.8	28.3		29.9	39.8	36.1		38.4	31.07	32.78		20.14	35.2	33.7		21	22.9	29.7		31.5	29.8	20.5
21.4	23.55	27.3		36.42	37.5	36.79		35.9	28.9	37.8		33.1	25.9	35.7		20.2	33.8	25.5		27.2	24.5	26.4

## Sheet: Reproduction-1
The individual probiotic effects on reproductive performances of experimental Barbonymus gonionotus
GSI (%)
Control	GFB-1	GFB-2	GFB-3	GFB-4	GFB-5
10.55	13.21	13.45	10.99	8.96	7.89
9.68	12.25	11.24	11.54	9.75	7.86
10.24	13.75	10.99	12.47	10.54	9.47
11	12.54	13.21	13.78	12.45	10.56
11.42	14.58	12.14	10.95	10.23	10.36
9.78	12.47	11.95	11.56	8.75	9.83
10.24	13.89	12.47	12.56	10.58	9.12
11.21	13.77	11.25	11.17	8.76	8.63
10.71	12.36	10.58	10.54	9.15	10.21
9.47	14.12	10.79	11.04	8.94	8.56
10.24	12.54	13.21	10.56	9.19	9.47
11	14.58	12.14	11.75	10.23	10.56
11.42	12.47	11.95	13.78	8.75	9.37
9.78	13.89	12.47	10.95	10.58	9.12
10.24	13.77	11.25	11.56	8.76	8.63
11.21	13.21	10.58	13.78	9.15	10.21
10.71	12.25	11.24	10.95	8.68	8.56
9.47	13.75	10.99	11.56	11.75	9.47
10.55	12.54	13.21	12.56	9.47	7.86
9.68	14.58	12.14	11.68	12.45	9.47
10.24	12.47	11.95	12.56	9.56	10.56
10.87	13.89	12.47	11.18	8.75	9.17
10.95	13.77	11.17	10.54	10.58	9.83
9.78	12.36	10.58	11.04	8.76	9.12
No. of ova/g body weight
Control	GFB-1	GFB-2	GFB-3	GFB-4	GFB-5
181.28	227.24	211.42	218.21	186.23	184.21
185.47	218.47	214.32	214.87	198.45	187.24
190.28	211.47	197.38	207.69	201.45	205.75
186.89	217.89	215.21	215.39	181.58	207.24
192.25	210.58	211.54	199.45	207.42	189.65
179.57	219.32	216.35	198.47	194.25	197.45
201.25	211.31	207.25	217.25	206.49	185.24
199.14	216.47	211.38	218.65	213.49	198.25
185.24	210.74	214.54	207.18	211.78	206.58
194.38	225.78	209.54	206.47	201.38	203.54
184.38	211.47	211.54	214.87	207.42	207.24
192.25	217.89	216.35	209.38	194.25	189.65
179.57	210.58	207.25	215.39	215.51	197.45
199.28	219.32	215.23	199.45	213.49	185.24
199.14	210.74	210.38	204.38	211.78	198.25
185.24	225.78	211.54	217.25	204.38	205.75
195.4	211.47	216.35	208.38	181.58	207.24
187.47	217.89	211.37	202.38	201.45	189.65
192.25	210.58	209.38	198.47	181.58	197.45
179.57	210.58	212.18	217.25	207.42	185.24
192.25	219.32	216.35	218.65	215.51	197.45
179.57	210.74	214.32	218.38	206.49	185.24
198.38	225.78	198.57	207.48	208.48	198.25
197.38	217.89	212.48	214.87	217.23	205.75
Fertilization rate (%)
Control	GFB-1	GFB-2	GFB-3	GFB-4	GFB-5
60.45	67.32	65.23	68.345	55.23	62.14
58.35	65.26	69.12	65.23	66.25	55.87
63.14	69.42	70.23	70.12	67.12	63.14
61.54	71.02	64.86	63.89	61.54	61.54
56.47	68.35	72.65	73.12	65.23	65.32
55.19	72.05	70.45	61.25	53.87	69.45
61.86	67.58	74.53	65.23	52.36	61.86
57.45	65.23	66.32	72.51	55.24	57.45
58.97	69.42	68.21	70.32	65.14	62.87
60.74	71.02	70.54	67.32	64.39	61.25
58.35	68.35	69.12	68.34	55.23	62.14
63.14	72.05	70.23	65.23	66.25	55.87
61.54	68.12	64.86	70.12	67.12	63.14
56.47	68.35	72.65	63.89	61.54	61.54
56.47	69.42	74.53	70.12	65.23	69.45
53.87	71.02	66.32	63.89	52.36	61.86
59.37	68.35	68.21	73.12	67.12	57.45
60.74	72.05	70.54	61.25	61.54	62.87
58.35	67.58	72.65	65.23	58.38	61.25
63.14	72.05	70.45	72.51	53.87	62.14
61.54	67.58	74.53	70.12	64.59	55.87
55.67	65.23	66.32	63.89	61.54	63.14
61.86	69.42	68.21	70.12	65.23	61.54
57.45	69.42	64.86	63.89	52.36	69.45
Hatching rate (%)
Control	GFB-1	GFB-2	GFB-3	GFB-4	GFB-5
50.87	65.54	57.12	60.15	52.36	52.14
51.45	60.87	59.24	62.45	49.25	50.25
52.36	67.12	59.74	55.32	52.36	46.37
54.14	68.47	60.58	61.23	54.14	53.47
49.23	64.23	54.25	55.98	49.23	49.57
58.47	61.58	57.45	56.42	51.26	55.35
49.25	52.68	65.71	62.4	49.25	53.65
55.45	66.49	55.48	54.23	48.47	52.14
56.1	60.94	64.98	52.14	55.71	53.12
47.54	55.69	56.25	61.43	50.24	47.71
50.87	65.54	54.25	60.15	52.36	52.14
51.45	60.87	57.45	62.45	49.25	50.25
52.36	67.12	62.75	55.32	52.36	46.37
54.14	67.46	55.48	61.23	54.14	53.47
49.23	64.64	57.24	58.37	49.23	49.57
49.25	64.23	57.64	55.98	51.26	54.97
55.45	67.12	59.74	56.42	49.25	53.47
56.1	61.75	65.71	62.4	48.47	48.87
49.23	63.89	55.48	54.23	53.53	55.35
56.76	61.34	62.49	61.43	53.75	53.65
49.25	56.13	57.12	60.74	50.24	52.86
55.45	64.23	59.24	57.47	52.36	48.98
56.1	67.12	57.64	53.75	49.25	52.14
49.25	65.76	64.98	54.23	51.64	50.25

[truncated: 1 more sheets: Reproduction-2]
